# Supplementary material for: Marine invertebrate biodiversity from the Argentine Sea, South Western Atlantic
Source: Zookeys. 2018 Oct 22;(791):47–70. doi: 10.3897/zookeys.791.22587 (PMC6205990; doi:10.3897/zookeys.791.22587)
Supplement: Supplementary material 1 — List of Valid species reported as living in the Argentine Sea [file zookeys-791-047-s001.xlsx]

## Sheet: Hoja1
Phylum	Family	Genus	Scientific name	Author	References
Echinodermata	Pterasteridae	Diplopteraster	Diplopteraster clarki	Bernasconi 1937	1937-Bernasconi
Echinodermata	Pterasteridae	Hymenaster	Hymenaster pergamentaceus	Sladen 1882	1937-Bernasconi
Echinodermata	Pterasteridae	Pteraster	Pteraster affinis	Smith 1876	1937-Bernasconi
Echinodermata	Pterasteridae	Pteraster	Pteraster argentinus	Bernasconi 1937	1937-Bernasconi
Echinodermata	Pterasteridae	Pteraster	Pteraster gibber	Sladen 1882	1937-Bernasconi
Echinodermata	Pterasteridae	Pteraster	Pteraster hunteri	Koehler 1920	1937-Bernasconi
Cnidaria	Campanulariidae	Silicularia	Silicularia repens	Allman 1876	1956-Ralph
Platyhelmintes	Bucephalidae	Bucephalus	Bucephalus elegans	Woodhead 1930	1961-Castellanos
Platyhelmintes	Bucephalidae	Bucephalus	Bucephalus loeschi	Hopkins 1958	1961-Castellanos
Platyhelmintes	Bucephalidae	Bucephalus	Bucephalus polimorphus	Baer 1827	1961-Castellanos
Platyhelmintes	Bucephalidae	Prosorhynchoides	Prosorhynchoides haimeana	Lacaze-Duthiers 1854	1961-Castellanos
Echinodermata	Ganeriidae	Perknaster	Perknaster densus patagonicus	Bernasconi 1962	1962-Bernasconi
Echinodermata	Odontasteridae	Odontaster	Odontaster validus	Koehler 1906	1962-Bernasconi
Echinodermata	Pseudachasteridae	Pseudarchaster	Pseudarchaster discus	Sladen 1889	1963-Bernasconi
Echinodermata	Ganeriidae	Ganeria	Ganeria hahni	Perrier 1891	1964-Bernasconi
Echinodermata	Ganeriidae	Perknaster	Perknaster auranticus	Koehler 1912	1964-Bernasconi
Echinodermata	Ganeriidae	Perknaster	Perknaster charcoti	Koehler 1912	1964-Bernasconi
Echinodermata	Ganeriidae	Perknaster	Perknaster sladeni georgianus	Fisher 1940	1964-Bernasconi
Echinodermata	Ganeriidae	Perknaster	Perknaster sladeni sladeni	Perrier 1891	1964-Bernasconi
Cnidaria	Campanulariidae	Campanularia	Campanularia tincta	Hincks 1861	1964-Blanco
Cnidaria	Campanulariidae	Campanularia	Campanularia volubilis	Linnaeus 1913	1964-Blanco
Cnidaria	Campanulariidae	Orthopyxis	Orthopyxis caliculata	Hincks 1853	1964-Blanco
Cnidaria	Campanulariidae	Silicularia	Silicularia rosea	Meyen 1834	1964-Blanco
Cnidaria	Campanulariidae	Campanularia	Campanularia integra	Macgillivray 1842	1964-Blanco, Centurion-Lopez Gappa-2012
Arthropoda	Portunidae	Callinectes	Callinectes sapidus	Rathbun 1896	1964-Boschi, Boschi et al. 1992; Coelho & Ramos 1972; Zolessi & Philippi 1995; 1997-Spivak
Arthropoda	Endeidae	Endeis	Endeis spinosa	Montagu 1808	1965-Castellanos
Arthropoda	Pallenopsidae	Pallenopsis	Pallenopsis creekiana	Larramendy 1975	1965-Castellanos
Arthropoda	Clausidiidae	Hemicyclops	Hemicyclops thalassius	Vervoort & Ramirez 1966	1966.Vervoort & Ramirez
Arthropoda	Diastylidae	Leptostylis	Leptostylis vemae	Bacescu-Mester 1967	1966-Bacescu-Mester
Arthropoda	Leuconidae	Leucon	Leucon assimilis	Sars 1886	1966-Bacescu-Mester
Arthropoda	Leuconidae	Leucon	Leucon homorhynchus	Bishop 1981	1966-Bacescu-Mester
Arthropoda	Leuconidae	Leucon	Leucon sagitta	Zimmer 1907	1966-Bacescu-Mester
Arthropoda	Leuconidae	Leucon	Leucon septemdentatus	Zimmer 1909	1966-Bacescu-Mester
Echinodermata	Asteriidae	Anteliaster	Anteliaster australis	Fisher 1940	1966-Bernasconi
Echinodermata	Asteriidae	Neomilaster	Neomilaster steineni	Studer 1885	1966-Bernasconi
Echinodermata	Prenasteridae	Tripylus	Tripylus excavatus	Philipii 1845	1966-Bernasconi
Echinodermata	Schizasteridae	Abatus	Abatus philippii	Lovén 1871	1966-Bernasconi
Cnidaria	Campanulariidae	Gonothyraea	Gonothyraea gracilis	Sars 1851	1967-Blanco
Cnidaria	Campanulariidae	Orthopyxis	Orthopyxis everta	Clarck 1876	1967-Blanco
Cnidaria	Campanulariidae	Silicularia	Silicularia hemispherica	Allman 1888	1967-Blanco
Cnidaria	Halopterididae	Schizotricha	Schizotricha unifurcata	Allman 1883	1967-Blanco
Cnidaria	Lafoeidae	Billardia	Billardia subrufa	Jäderholm 1904	1967-Blanco
Cnidaria	Lafoeidae	Lafoea	Lafoea gracillima	Alder 1856	1967-Blanco
Cnidaria	Sertulariidae	Symplectoscyphus	Symplectoscyphus glacialis	Jäderholm 1904	1967-Blanco
Echinodermata	Antedonidae	Florometria	Florometria magellanica	Bell 1882	1967-Clark & Clark
Arthropoda	Parapaguridae	Sympagurus	Sympagurus dimorphus	Studer 1882	1967-Forest & Saint Laurent; Boschi et al. 1992; Coelho & Ramos 1972; Forest & Saint Laurent 1967; Retamal 1981; 1997-Spivak
Echinodermata	Antedonidae	Isometra	Isometra vivipara	Mortensen 1917	1967-Tommasi
Cnidaria	Epizoanthidae	Epizoanthus	Epizoanthus patagonichus	Carlgren 1899	1967-Walsh
Cnidaria	Sertulariidae	Sertularella	Sertularella gayi parva	Billard 1925	1968-Blanco
Cnidaria	Campanulariidae	Gonothyraea	Gonothyraea inornata	Nutting 1901	1968-Blanco, 1997-Genzano & Zamponi, Genzano et al. 2009
Arthropoda	Platyxanthidae	Danielethus	Danielethus crenulatus	Milne-Edwards 1879	1968-Olivier
Arthropoda	Porcellanidae	Pachycheles	Pachycheles laevidactylus	Ortmann 1892	1968-Olivier
Mollusca	Lologinidae	Loligo	Loligo brasiliensis	Blainville, 1823	1968-Olivier
Mollusca	Nassariidae	Buccinanops	Buccinanops monilifer	Kiener 1835	1968-Olivier
Mollusca	Olividae	Olivancillaria	Olivancillaria brasiliana	Lamarck, 1811	1968-Olivier
Arthropoda	Hymenosomatidae	Halicarcinus	Halicarcinus planatus	Fabricius 1775	1968-Olivier, 2003-Rios, Centurion-Lopez Gappa-2012
Mollusca	Chaetopleuridae	Chaetopleura	Chaetopleura isabellei	d´Orbigny 1839	1968-Olivier, Bastida et al. 1992; Zaixso, 1996b; Pastorino 1994; Farinati 1995; Castellanos 1948
Arthropoda	Varunidae	Cyrtograpsus	Cyrtograpsus angulatus	Dana 1851	1968-Olivier
Arthropoda	Epialtidae	Leucippa	Leucippa pentagona	Milne-Edwards 1875	1968-Olivier
Mollusca	Olividae	Olivancillaria	Olivancillaria carcellesi	Klappenbach 1865	1968-Olivier, Pastorino 1994; Bonino de langguth 1979; Klappenbach 1965
Mollusca	Mactridae	Mactra	Mactra marplatensis	Doello-Jurado 1949	1968-Olivier, Signorelli & Pastorino, 2012,
Mollusca	Olividae	Olivancillaria	Olivancillaria auricularia	Lamarck 1811	1968-Olivier, Teso & Pastorino, 2011
Arthropoda	Epialtidae	Libinia	Libinia spinosa	Milne-Edwards 1834	1968-Olivier; 1990-De Melo
Arthropoda	Peracarida	Austinixa	Austinixa patagoniensis	Rathbun 1918	1968-Olivier; Fenucci 1975; Demicheli 1986; Demicheli & Scarabino 2006
Arthropoda	Ancorabolidae	Patagoniella	Patagoniella vervoorti	Pallares 1968	1968-Pallares
Arthropoda	Calanidae	Nannocalanus	Nannocalanus minor	Claus 1863	1968-Pallares
Dicyemida	Dicyemidae	Dicyema	Dicyema australis	Penchaszadeh 1968	1968-Penchaszadeh
Nemertea	Lineidae	Huilkia	Huilkia ushuaiensis	Serna de Esteban & Moretto 1969	1968-Serna de Esteban & Moretto
Nemertea	Lineidae	Parborlasia	Parborlasia fueguina	Serna de Esteban & Moretto 1968	1968-Serna de Esteban & Moretto
Arthropoda	Serolidae	Acutiserolis	Acutiserolis neaera	Beddard 1884	1969-Bastida & Torti
Arthropoda	Serolidae	Atlantoserolis	Atlantoserolis vemae	Menzies 1962	1969-Bastida & Torti
Arthropoda	Serolidae	Ceratoserolis	Ceratoserolis trilobitoides	Eights 1833	1969-Bastida & Torti
Arthropoda	Serolidae	Cristaserolis	Cristaserolis convexa	Cunningham 1871	1969-Bastida & Torti
Arthropoda	Serolidae	Cristaserolis	Cristaserolis gaudichaudi	Audouin & Milne-Edwards 1840	1969-Bastida & Torti
Arthropoda	Serolidae	Leptoserolis	Leptoserolis orbiculata	Sheppard, 1933	1969-Bastida & Torti
Arthropoda	Serolidae	Leptoserolis	Leptoserolis sheppardae	Bastida & Torti 1969	1969-Bastida & Torti
Arthropoda	Serolidae	Neoserolis	Neoserolis exigua	Nordenstam 1933	1969-Bastida & Torti
Arthropoda	Serolidae	Paraserolis	Paraserolis polita	Pfeffer 1887	1969-Bastida & Torti
Arthropoda	Serolidae	Septemserolis	Septemserolis septemcarinata	Miers 1875	1969-Bastida & Torti
Arthropoda	Serolidae	Serolella	Serolella platygaster	Sheppard, 1933	1969-Bastida & Torti
Arthropoda	Serolidae	Serolis	Serolis aspera	Sheppard, 1933	1969-Bastida & Torti
Arthropoda	Serolidae	Serolis	Serolis glacialis	Tattersall 1921	1969-Bastida & Torti
Arthropoda	Serolidae	Serolis	Serolis kempi	Sheppard, 1933	1969-Bastida & Torti
Arthropoda	Serolidae	Serolis	Serolis pagenstecheri	Pfeffer 1887	1969-Bastida & Torti
Arthropoda	Chaetiliidae	Macrochiridothea	Macrochiridothea robusta	Bastida & Torti 1969	1969-Bastida & Torti, Centurion-Lopez Gappa-2012
Arthropoda	Serolidae	Leptoserolis	Leptoserolis nototropis	Sheppard, 1933	1969-Bastida & Torti, Centurion-Lopez Gappa-2012
Echinodermata	Psolidae	Psolus	Psolus squamatus	Koren 1844	1969-Pawson
Dicyemida	Dicyemidae	Dicyema	Dicyema plathycephalum	Penchaszadeh 1969	1969-Penchaszadeh
Dicyemida	Conocyemidae	Conocyema	Conocyema marplatensis	Penchaszadeh & Christiansen 1970	1970-Penchaszadeh & Christiansen
Echinodermata	Amphiuridae	Amphiodia	Amphiodia pulchella	Lyman 1869	1970-Tommasi
Cephalorhyncha	Priapulidae	Priapulopsis	Priapulopsis australis	de Guerne 1886	1970-Van Der Land
Cephalorhyncha	Priapulidae	Priapulus	Priapulus tuberculatospinosus	Baird 1868	1970-Van Der Land
Annelida	Echiuridae	Thalassema	Thalassema antarcticum	Stephen 1941	1971-Amor
Annelida	Urechidae	Urechis	Urechis chilensis	Max Müller 1852	1971-Amor
Echinodermata	Amphilepididae	Amphilepis	Amphilepis antarctica	Koehler 1908	1971-Bernasconi & D´Agostino
Echinodermata	Amphiuridae	Amphiodia	Amphiodia planispina	von Martens 1867	1971-Bernasconi & D´Agostino
Echinodermata	Gorgonocephalidae	Astrochlamys	Astrochlamys bruneus	Koehler 1912	1971-Bernasconi & D´Agostino
Echinodermata	Gorgonocephalidae	Astrohamma	Astrohamma tuberculatum	Koehler 1923	1971-Bernasconi & D´Agostino
Echinodermata	Ophiacanthidae	Ophiacantha	Ophiacantha densispina	Mortensen 1936	1971-Bernasconi & D´Agostino
Echinodermata	Ophiacanthidae	Ophiacantha	Ophiacantha frigida	Koehler 1909	1971-Bernasconi & D´Agostino
Echinodermata	Ophiacanthidae	Ophiocamax	Ophiocamax gigas	Koehler 1901	1971-Bernasconi & D´Agostino
Echinodermata	Ophiacanthidae	Ophiochondrus	Ophiochondrus convolutus	Lyman 1869	1971-Bernasconi & D´Agostino
Echinodermata	Ophiacanthidae	Ophiomitrella	Ophiomitrella conferta	Koehler 1922	1971-Bernasconi & D´Agostino
Echinodermata	Ophiodermatidae	Ophiolimna	Ophiolimna antarctica	Lyman 1882	1971-Bernasconi & D´Agostino
Echinodermata	Ophiolepididae	Ophioceres	Ophioceres incipiens	Koehler 1922	1971-Bernasconi & D´Agostino
Echinodermata	Ophiolepididae	Ophiomusium	Ophiomusium constrictum	Mortensen 1936	1971-Bernasconi & D´Agostino
Echinodermata	Ophiolepididae	Ophiozonella	Ophiozonella falklandica	Mortensen 1936	1971-Bernasconi & D´Agostino
Echinodermata	Ophiuridae	Amphiophiura	Amphiophiura antarctica	Koehler 1923	1971-Bernasconi & D´Agostino
Echinodermata	Ophiuridae	Amphiophiura	Amphiophiura rowetti	Smith 1923	1971-Bernasconi & D´Agostino
Echinodermata	Ophiuridae	Ophiocten	Ophiocten bisquamatum	Mortensen 1936	1971-Bernasconi & D´Agostino
Echinodermata	Ophiuridae	Ophiocten	Ophiocten dubium	Koehler 1901	1971-Bernasconi & D´Agostino
Echinodermata	Ophiuridae	Ophiocten	Ophiocten megaloplax	Koehler 1900	1971-Bernasconi & D´Agostino
Echinodermata	Ophiuridae	Ophiogona	Ophiogona doederleini	Koehler 1901	1971-Bernasconi & D´Agostino
Echinodermata	Ophiuridae	Ophiolebella	Ophiolebella biscutifera	Smith 1923	1971-Bernasconi & D´Agostino
Echinodermata	Ophiuridae	Ophioleuce	Ophioleuce regulare	Koehler 1901	1971-Bernasconi & D´Agostino
Echinodermata	Ophiuridae	Ophiomastus	Ophiomastus conveniens	Koehler 1923	1971-Bernasconi & D´Agostino
Echinodermata	Ophiuridae	Ophiomastus	Ophiomastus ludwigi	Koehler 1902	1971-Bernasconi & D´Agostino
Echinodermata	Ophiuridae	Ophiomastus	Ophiomastus meridionalis	Lyman 1879	1971-Bernasconi & D´Agostino
Echinodermata	Ophiuridae	Ophiomastus	Ophiomastus serratus	Mortensen 1936	1971-Bernasconi & D´Agostino
Echinodermata	Ophiuridae	Ophionotus	Ophionotus hexactis	Smith 1876	1971-Bernasconi & D´Agostino
Echinodermata	Ophiuridae	Ophionotus	Ophionotus victoriane	Bell 1902	1971-Bernasconi & D´Agostino
Echinodermata	Ophiuridae	Ophioperla	Ophioperla koehleri	Bell 1908	1971-Bernasconi & D´Agostino
Echinodermata	Ophiuridae	Ophioplinthus	Ophioplinthus brevirima	Mortensen 1936	1971-Bernasconi & D´Agostino
Echinodermata	Ophiuridae	Ophioplinthus	Ophioplinthus frigida	Koehler 1901	1971-Bernasconi & D´Agostino
Echinodermata	Ophiuridae	Ophioplinthus	Ophioplinthus gelida	Koehler 1900	1971-Bernasconi & D´Agostino
Echinodermata	Ophiuridae	Ophioplinthus	Ophioplinthus martensi	Studer 1885	1971-Bernasconi & D´Agostino
Echinodermata	Ophiuridae	Ophioplinthus	Ophioplinthus partita	Koehler 1908	1971-Bernasconi & D´Agostino
Echinodermata	Ophiuridae	Ophioplinthus	Ophioplinthus tuberosa	Mortensen 1936	1971-Bernasconi & D´Agostino
Echinodermata	Ophiuridae	Ophioplinthus	Ophioplinthus wallini	Mortensen 1925	1971-Bernasconi & D´Agostino
Echinodermata	Ophiuridae	Ophiosparte	Ophiosparte gigas	Koehler 1922	1971-Bernasconi & D´Agostino
Echinodermata	Ophiuridae	Ophiosteira	Ophiosteira antarctica	Bell 1902	1971-Bernasconi & D´Agostino
Echinodermata	Ophiuridae	Ophiura	Ophiura rouchi	Koehler 1912	1971-Bernasconi & D´Agostino
Cnidaria	Plumulariidae	Plumularia	Plumularia leloupi	Blano & Bellusci 1971	1971-Blanco
Arthropoda	Exoedicerotidae	Bathyporeiapus	Bathyporeiapus bisetosus	Escofet 1971	1971-Escofet
Arthropoda	Scalpellidae	Arcoscalpellum	Arcoscalpellum parallelogramma	Hoek 1883	1971-Newman & Ross
Arthropoda	Scalpellidae	Ornatoscalpellum	Ornatoscalpellum gibberum	Aurivillius 1892	1971-Newman & Ross
Arthropoda	Iphimediidae	Iphimedia	Iphimedia macrocystidis	Barnard 1932	1972-Barnard
Arthropoda	Synopiidae	Syrrhoe	Syrrhoe serrima	Barnard 1972	1972-Barnard
Arthropoda	Limnoriidae	Limnoria	Limnoria tripunctata	Menzies 1951	1972-Bastida & Torti
Sipuncula	Themistidae	Themiste	Themiste dehamata	Kesteven 1903	1972-Stephen
Echinodermata	Asteriidae	Anasterias	Anasterias pedicellaris	Koehler 1923	1973-Bernasconi
Echinodermata	Asteriidae	Anasterias	Anasterias studeri	Perrier 1891	1973-Bernasconi
Echinodermata	Asteriidae	Diplasterias	Diplasterias brandti	Bell 1881	1973-Bernasconi
Echinodermata	Asteriidae	Psalidaster	Psalidaster mordax	Fisher 1940	1973-Bernasconi
Echinodermata	Benthopectinidae	Luidiaster	Luidiaster planetus	Sladen 1889	1973-Bernasconi
Echinodermata	Echinidae	Sterechinus	Sterechinus agassizii	Mortensen 1910	1973-Bernasconi
Echinodermata	Goniasteridae	Cladaster	Cladaster analogus	Fisher 1940	1973-Bernasconi
Echinodermata	Goniasteridae	Hippasteria	Hippasteria argentinensis	Bernasconi 1961	1973-Bernasconi
Echinodermata	Goniasteridae	Mediaster	Mediaster pedicellaris	Perrier 1881	1973-Bernasconi
Echinodermata	Goniopectinidae	Bathybiaster	Bathybiaster herwigi	Bernasconi 1971	1973-Bernasconi
Echinodermata	Odontasteridae	Acodontaster	Acodontaster granuliferus	Koehler 1912	1973-Bernasconi
Echinodermata	Pterasteridae	Calyptraster	Calyptraster vitreus	Bernasconi 1971	1973-Bernasconi
Echinodermata	Pterasteridae	Diplopteraster	Diplopteraster verrucosus	Sladen 1882	1973-Bernasconi
Echinodermata	Ophiuridae	Ophiomastus	Ophiomastus molinae	Castillo 1968	1973-Bernasconi & D´Agostino
Echinodermata	Cidaridae	Austrocidaris	Austrocidaris canaliculata	Agassiz 1863	1973-Bernasconi; Bastida et al. 1992, Centurion-Lopez Gappa-2012
Cnidaria	Halopteridae	Halopteris	Halopteris minuta	Trebilcock 1928	1973-Blanco
Brachiopoda	Discinidae	Pelagodiscus	Pelagodiscus atlanticus	King 1868	1973-Cooper
Brachiopoda	Frieleiidae	Neorhynchia	Neorhynchia strebeli	Dall 1908	1973-Cooper
Brachiopoda	Terebratulidae	Liothyrella	Liothyrella uva	Broderip 1834	1973-Cooper
Arthropoda	Talitridae	Atlantorchestoidea	Atlantorchestoidea brasiliensis	Dana 1853	1973-Escofet
Entoprocta	Loxosomatidae	Loxosomella	Loxosomella compressa	Nielsen & Ryland 1961	1973-Franzén
Rotifera	Philodinidae	Anomopus	Anomopus chasmagnathi	Mañé-Garzón & Montero 1973	1973-Mañé-Garzón & Montero
Arthropoda	Clausidiidae	Goodingius	Goodingius subadhaerens	Gooding 1960	1973-Ramirez & Escofet
Cnidaria	Hormathiidae	Actinauge	Actinauge longicornis	Verrill 1882	1973-Rieman
Cnidaria	Hormathiidae	Paraphelliactis	Paraphelliactis michaelsarsi	Carlgren 1934	1973-Rieman
Cnidaria	Hormathiidae	Paraphelliactis	Paraphelliactis spinosa	Carlgren 1928	1973-Rieman
Cnidaria	Hormathiidae	Phelliactis	Phelliactis callicyclus	Riemann-Zürneck 1973	1973-Rieman
Cnidaria	Hormathiidae	Phelliactis	Phelliactis gigantea	Carlgren 1941	1973-Rieman
Cnidaria	Hormathiidae	Phelliactis	Phelliactis pelophila	Riemann-Zürneck 1973	1973-Rieman
Cnidaria	Hormathiidae	Phelliactis	Phelliactis somaliensis	Carlgren 1928	1973-Rieman
Cnidaria	Bougainvilliidae	Bimeria	Bimeria vestita	Wright 1859	1974-Blanco, Genzano et al. 2009
Arthropoda	Ameiridae	Ameira	Ameira longipes	Boeck 1865	1974-Pallares & Hall
Arthropoda	Ancorabolidae	Laophontodes	Laophontodes armatus	Lang 1936	1974-Pallares & Hall
Arthropoda	Canthocamptidae	Mesochra	Mesochra flava	Lang 1933	1974-Pallares & Hall
Arthropoda	Canthocamptidae	Mesochra	Mesochra nana	Brady 1910	1974-Pallares & Hall
Arthropoda	Clausocalanidae	Drepanopus	Drepanopus forcipatus	Giesbrecht 1888	1974-Pallares & Hall
Arthropoda	Cletodidae	Enhydrosoma	Enhydrosoma propinquum	Brady 1880	1974-Pallares & Hall
Arthropoda	Cletodidae	Enhydrosomella	Enhydrosomella kuehnemanni	Pallares 1968	1974-Pallares & Hall
Arthropoda	Cletodidae	Stylicletodes	Stylicletodes longicaudatus	Brady 1880	1974-Pallares & Hall
Arthropoda	Cyclopinidae	Cyclopina	Cyclopina gracilis	Claus 1863	1974-Pallares & Hall
Arthropoda	Dactylopusiidae	Dactylopusia	Dactylopusia decostata	Pallares 1975	1974-Pallares & Hall
Arthropoda	Dactylopusiidae	Dactylopusia	Dactylopusia pectenis	Pallares 1975	1974-Pallares & Hall
Arthropoda	Dactylopusiidae	Dactylopusia	Dactylopusia tisboides	Claus 1863	1974-Pallares & Hall
Arthropoda	Dactylopusiidae	Diarthrodes	Diarthrodes nobilis	Baird 1845	1974-Pallares & Hall
Arthropoda	Diosaccidae	Amphiascoides	Amphiascoides bulbiseta	Pallares 1975	1974-Pallares & Hall
Arthropoda	Diosaccidae	Amphiascopsis	Amphiascopsis cinctus	Claus 1866	1974-Pallares & Hall
Arthropoda	Diosaccidae	Amphiascus	Amphiascus gracilis	Lang 1936	1974-Pallares & Hall
Arthropoda	Diosaccidae	Amphiascus	Amphiascus varians	Norman & Scott 1905	1974-Pallares & Hall
Arthropoda	Diosaccidae	Antiboreodiosaccus	Antiboreodiosaccus crassus	Giesbrecht 1902	1974-Pallares & Hall
Arthropoda	Ectinosomatidae	Ectinosoma	Ectinosoma melaniceps	Boeck 1865	1974-Pallares & Hall
Arthropoda	Harpacticidae	Harpacticus	Harpacticus chelifer	Müller 1785	1974-Pallares & Hall
Arthropoda	Harpacticidae	Harpacticus	Harpacticus furcatus patagonicus	Pallares 1973	1974-Pallares & Hall
Arthropoda	Harpacticidae	Harpacticus	Harpacticus obscurus	Scott 1895	1974-Pallares & Hall
Arthropoda	Harpacticidae	Harpacticus	Harpacticus pallaresae	Wells 2007	1974-Pallares & Hall
Arthropoda	Harpacticidae	Harpacticus	Harpacticus pulvinatus	Brady 1910	1974-Pallares & Hall
Arthropoda	Harpacticidae	Perissocope	Perissocope exiguus	Pallares 1975	1974-Pallares & Hall
Arthropoda	Harpacticidae	Zausopsis	Zausopsis mirabilis	Lang 1935	1974-Pallares & Hall
Arthropoda	Laophontidae	Heterolaophonte	Heterolaophonte tenuispina	Lang 1934	1974-Pallares & Hall
Arthropoda	Laophontidae	Laophonte	Laophonte barbata	Lang 1934	1974-Pallares & Hall
Arthropoda	Laophontidae	Laophonte	Laophonte cornuta	Philippi 1840	1974-Pallares & Hall
Arthropoda	Laophontidae	Paralaophonte	Paralaophonte meinerti	Brady 1899	1974-Pallares & Hall
Arthropoda	Miraciidae	Amonardia	Amonardia normani	Brady 1872	1974-Pallares & Hall
Arthropoda	Miraciidae	Paramphiascella	Paramphiascella robinsoni	Scott 1902	1974-Pallares & Hall
Arthropoda	Miraciidae	Robertgurneya	Robertgurneya falklandiensis	Lang 1948	1974-Pallares & Hall
Arthropoda	Miraciidae	Robertsonia	Robertsonia propinqua	Scott 1894	1974-Pallares & Hall
Arthropoda	Normanellidae	Normanella	Normanella minuta	Boeck 1873	1974-Pallares & Hall
Arthropoda	Oithonidae	Oithona	Oithona similis	Claus 1866	1974-Pallares & Hall
Arthropoda	Orthopsyllidae	Orthopsyllus	Orthopsyllus linearis	Claus 1866	1974-Pallares & Hall
Arthropoda	Parastenheliidae	Parastenhelia	Parastenhelia gracilis	Brady 1910	1974-Pallares & Hall
Arthropoda	Peltidiidae	Alteutha	Alteutha austrina	Scott 1912	1974-Pallares & Hall
Arthropoda	Peltidiidae	Alteutha	Alteutha littoralis	Pallares 1968	1974-Pallares & Hall
Arthropoda	Peltidiidae	Eupelte	Eupelte gracilis	Claus 1860	1974-Pallares & Hall
Arthropoda	Porcellidiidae	Porcellidium	Porcellidium rubrum	Pallares 1966	1974-Pallares & Hall
Arthropoda	Pseudotachidiidae	Xouthous	Xouthous scotti	Lang 1948	1974-Pallares & Hall
Arthropoda	Tegastidae	Parategastes	Parategastes sphaericus	Claus 1863	1974-Pallares & Hall
Arthropoda	Thalestridae	Parathalestris	Parathalestris patagonica	Pallares 1975	1974-Pallares & Hall
Arthropoda	Thalestridae	Parathalestris	Parathalestris vinosa	Pallares 1975	1974-Pallares & Hall
Arthropoda	Tisbidae	Scutellidium	Scutellidium armatus	Wiborg 1965	1974-Pallares & Hall
Arthropoda	Tisbidae	Scutellidium	Scutellidium australis	Claus 1866	1974-Pallares & Hall
Arthropoda	Tisbidae	Scutellidium	Scutellidium deseadensis	Pallares 1969	1974-Pallares & Hall
Arthropoda	Tisbidae	Scutellidium	Scutellidium longicauda	Philippi 1840	1974-Pallares & Hall
Arthropoda	Tisbidae	Scutellidium	Scutellidium plumosum	Brady 1899	1974-Pallares & Hall
Arthropoda	Tisbidae	Scutellidium	Scutellidium ringueleti	Pallares 1969	1974-Pallares & Hall
Arthropoda	Tisbidae	Scutellidium	Scutellidium strigosum	Pallares, 1969	1974-Pallares & Hall
Arthropoda	Tisbidae	Tisbe	Tisbe gurneyi	Lang 1934	1974-Pallares & Hall
Arthropoda	Tisbidae	Tisbe	Tisbe varians	Scott 1914	1974-Pallares & Hall
Arthropoda	Ydianthidae	Idyanthe	Idyanthe australis	Pallares 1970	1974-Pallares & Hall
Arthropoda	Paguridae	Pagurus	Pagurus comptus	White 1847	1974-Retamal
Arthropoda	Pinnotheridae	Dissodactylus	Dissodactylus crinitichelis	Moreira 1901	1975-Fenucci
Arthropoda	Pinnotheridae	Tumidotheres	Tumidotheres maculatus	Say 1818	1975-Fenucci; Barattini & Ureta 1961; Juanicó & Rodríguez-Moyano 1976; Amaro 1979; Scarabino etal, 2006
Cnidaria	Hormathiidae	Calliactis	Calliactis androgyna	Riemann-Zürneck 1975	1975-Rieman
Arthropoda	Balanidae	Fistulobalanus	Fistulobalanus pallidus	Darwin 1854b	1976-Newman & Ross
Arthropoda	Pachylasmatidae	Tetrachaelasma	Tetrachaelasma southwardi	Newman & Ross 1971	1976-Newman & Ross
Phoronida	unclassified Phoronida 1	Phoronis	Phoronis ovalis	Wright 1856	1976-Scelzo
Phoronida	unclassified Phoronida 2	Phoronis	Phoronis psammophila	Cori 1889	1976-Scelzo
Echinodermata	Amphilepididae	Amphilepis	Amphilepis sanmatiensis	Bernasconi & D´Agostino 1975	1977-Bernasconi & D´Agostino
Echinodermata	Amphiuridae	Amphipodia	Amphipodia planispina	von Martens 1867	1977-Bernasconi & D´Agostino
Echinodermata	Ophiuridae	Ophiomastus	Ophiomastus trispinosus	Bernasconi & D´Agostino 1977	1977-Bernasconi & D´Agostino
Arthropoda	Ammotheidae	Tanystylum	Tanystylum neorhetum	Marcus 1940	1977-Clarck
Arthropoda	Ammotheidae	Tanystylum	Tanystylum styligerum	Miers 1875	1977-Clarck
Arthropoda	Oedicerotidae	Monoculopsis	Monoculopsis vallentini	Stebbing 1914	1977-Escofet
Arthropoda	Solenoceridae	Pleoticus	Pleoticus muelleri	Bate 1888	1977-Farfante, Boschi 1997
Bryozoa	Cribrilinidae	Figularia	Figularia patagonica	Waters 1909	1977-López Gappa
Bryozoa	Aspidostomatidae	Aspidostoma	Aspidostoma giganteum	Busk 1854	1977-López Gappa; 2005-Rios
Arthropoda	Inachidae	Eurypodius	Eurypodius latreillei	Guerin 1828	1977-Vinuesa, Centurion-Lopez Gappa-2012
Arthropoda	Ammotheidae	Cilunculus	Cilunculus acanthus	Fry & Hedgpeth 1969	1978-Larramendy & Castellanos
Arthropoda	Callipallenidae	Callipallene	Callipallene margarita	Gordon 1932	1978-Larramendy & Castellanos
Arthropoda	Nymphonidae	Nymphon	Nymphon hadale	Child 1982	1978-Larramendy & Castellanos
Arthropoda	Pallenopsidae	Pallenopsis	Pallenopsis mariae	Larramendy & Castellanos 1978	1978-Larramendy & Castellanos
Arthropoda	Phoxychilidiidae	Anoplodactylus	Anoplodactylus vemae	Child 1982	1978-Larramendy & Castellanos
Cnidaria	Isanthidae	Austroneophellia	Austroneophellia luciae	Zamponi 1978	1978-Zamponi
Cnidaria	Metridiidae	Paraisometridium	Paraisometridium pehuense	Zamponi 1978	1978-Zamponi
Bryozoa	Farrellidae	Farrella	Farrella atlantica	Busk 1886	1979-Amor
Echinodermata	Asteriidae	Lethasterias	Lethasterias australis	Fisher 1940	1979-Bernasconi
Arthropoda	Scyllaridae	Scyllarides	Scyllarides deceptor	Holthius 1963	1979-Boschi, Boschi et al. 1992; 1997-Spivak
Sipuncula	Golfingiidae	Golfingia	Golfingia elongata	Keferstein 1863	1979-Cutler
Sipuncula	Golfingiidae	Nephasoma	Nephasoma diaphanes	Gerould, 1913	1979-Cutler
Sipuncula	Golfingiidae	Nephasoma	Nephasoma eremita	Sars 1851	1979-Cutler
Sipuncula	Golfingiidae	Nephastoma	Nephastoma schuttei	Augener 1903	1979-Cutler
Sipuncula	Phascolionidae	Onchnesoma	Onchnesoma streenstrupi	Koren & Danielssen 1875	1979-Cutler
Sipuncula	Phascolionidae	Phascolion	Phascolion strombus	Montagu 1804	1979-Cutler
Sipuncula	Phascolionidae	Phascolion	Phascolion tuberculosum	Théel 1875	1979-Cutler
Annelida	Capitellidae	Heteromastus	Heteromastus similis	Souther, 1921	1979-Olivier
Annelida	Nephtyidae	Nephtys	Nephtys fluviatilis	Monro, 1937	1979-Olivier
Annelida	Nereididae	Laeonereis	Laeonereis pandoensis	Monro, 1937	1979-Olivier
Annelida	Spionidae	Boccardiella	Boccardiella hamata	Webster 1879	1979-Olivier
Arthropoda	Ocypodidae	Uca	Leptuca uruguayensis	Nobili 1901	1979-Olivier
Arthropoda	Paracalanidae	Paracalanus	Paracalanus parvus	Claus 1863	1979-Olivier
Arthropoda	Varunidae	Neohelice	Neohelice granulata	Dana 1851	1979-Olivier
Chaetognatha	Sagittidae	Sagitta	Sagitta friderici	Ritter-Záhony, 1911	1979-Olivier
Mollusca	Cochliopidae	Heleobia	Heleobia australis	d´Orbigny 1835	1979-Olivier, Bastida et al. 1992; Castellanos 1971; Castellanos 1972
Annelida	Serpulidae	Ficopomatus	Ficopomatus enigmaticus	Fauvel, 1923	1979-Olivier, Orensanz et al., 2002
Mollusca	Solecurtidae	Tagelus	Tagelus plebeius	Lightfoot 1786	1979-Olivier; Scarabino etal, 2006
Platyhelmintes	Umagillidae	Collastoma	Collastoma wahlia	Ponce de León & Mañé-Garzón 1980	1979-Ponce de León & Mañé-Garzón
Arthropoda	Austrobalanidae	Elminius	Elminius kingii	Gray 1831	1979-Zevina
Arthropoda	Balanidae	Fosterella	Fosterella tubulatoides	Newman 1979	1979-Zevina
Arthropoda	Scalpellidae	Compressoscalpellum	Compressoscalpellum smirnovi	Zevina 1979	1979-Zevina
Arthropoda	Phoxocephalidae	Fuegiphoxus	Fuegiphoxus inutilus	Barnard & Barnard 1980	1980- Barnard & Barnard
Arthropoda	Phoxocephalidae	Fuegiphoxus	Fuegiphoxus fuegiensis	Schellenberg 1931	1980- Barnard & Barnard, Centurion-Lopez Gappa-2012
Arthropoda	Ampithoidae	Ampithoe	Ampithoe femorata	Kroyer 1845	1980-Alonso
Arthropoda	Eophliantidae	Bircenna	Bircenna fulva	Chilton 1884	1980-Alonso
Arthropoda	Gammarellidae	Austroregia	Austroregia regis	Stebbing 1914	1980-Alonso
Arthropoda	Hyalidae	Apohyale	Apohyale hirtipalma	Dana 1852	1980-Alonso
Arthropoda	Ischyroceridae	Cerapus	Cerapus tubularis	Say 1817	1980-Alonso
Arthropoda	Ischyroceridae	Jassa	Jassa falcata	Montagu 1808	1980-Alonso
Arthropoda	Peracarida	Atylus	Atylus homochir	Alonso 1980	1980-Alonso
Arthropoda	Photidae	Gammaropsis	Gammaropsis typica	Chilton 1884	1980-Alonso
Cnidaria	Sertulariidae	Symplectoscyphus	Symplectoscyphus flexilis	Hartlaub 1900	1980-Blanco
Cnidaria	Sertulariidae	Symplectoscyphus	Symplectoscyphus marionensis	Millard 1971	1980-Blanco
Echinodermata	Korethrasteridae	Peribolaster	Peribolaster folliculatus	Sladen 1889	1980--Guzmán
Arthropoda	Enteropsidae	Enteropsis	Enteropsis georgianus	Schellenberg 1922	1980-Illg & Dudley
Bryozoa	Alcyonidiiade	Alcyonidium	Alcyonidium polyoum	Hassal 1841	1980-Lichtschein & Bastida
Bryozoa	Crisiidae	Crisia	Crisia eburnea	Linnaeus 1758	1980-Lichtschein & Bastida
Bryozoa	Vesiculariidae	Bowerbankia	Bowerbankia imbricata	Adams 1800	1980-Lichtschein & Bastida
Bryozoa	Bugulidae	Bugula	Bugula neritina	Linnaeus 1758	1980-Lichtschein & Bastida; Orensanz et al., 2002
Bryozoa	Bugulidae	Bugulina	Bugulina flabellata	Thompson 1848	1980-Lichtschein & Bastida; Orensanz et al., 2002
Bryozoa	Bugulidae	Bugulina	Bugulina simplex	Hincks 1886	1980-Lichtschein & Bastida; Orensanz et al., 2002
Bryozoa	Bugulidae	Bugulina	Bugulina stolonifera	Ryland 1960	1980-Lichtschein & Bastida; Orensanz et al., 2002
Bryozoa	Cryptosulidae	Cryptosula	Cryptosula pallasiana	Moll 1803	1980-Lichtschein & Bastida; Orensanz et al., 2002
Bryozoa	Electridae	Conopeum	Conopeum reticulum	Linnaeus 1767	1980-Lichtschein & Bastida; Orensanz et al., 2002
Arthropoda	Pachynidae	Ultimachelium	Ultimachelium schellenbergi	Lowry 1984	1980-Lowry
Bryozoa	Hippothoidae	Celleporella	Celleporella bougainvillei	d´Orbigny 1842	1980-Moyano & Gordon
Cnidaria	Actiniidae	Isotealia	Isotealia antarctica	Carlgren 1899	1980-Rieman
Arthropoda	Iphimediidae	Pseudiphimediella	Pseudiphimediella glabra	Schellenberg 1931	1980-Waitling & Holmna
Arthropoda	Iphimediidae	Pseudiphimediella	Pseudiphimediella nodosa	Dana 1853	1980-Waitling & Holmna
Cnidaria	Actinostolidae	Pseudoparactis	Pseudoparactis tenuicollis	McMurrich 1904	1980-Zamponi
Cnidaria	Sagartiidae	Sagartianthus	Sagartianthus fasciarum	Zamponi 1979	1980-Zamponi
Arthropoda	Photidae	Gammaropsis	Gammaropsis deseadensis	Alonso 1981	1981-Alonso, Centurion-Lopez Gappa-2012
Cnidaria	Lafoeidae	Acryptolaria	Acryptolaria conferta	Allman 1877	1981-Blanco
Cnidaria	Phialellidae	Phialella	Phialella chilensis	Hartlaub 1905	1981-Blanco, Genzano et al. 2009
Arthropoda	Callianassidae	Sergio	Sergio mirim	Rodrigues 1966	1981-Ferrari
Arthropoda	Callianassidae	Notiax	Notiax brachyophthalma	Milne-Edwards 1870	1981-Ferrari, Boschi et al. 1992; Ferrari 1981; Retamal 1981; 1997-Spivak
Arthropoda	Stegocephalidae	Andaniotes	Andaniotes linearis	Barnard 1932	1981-Les Waitling & Holman
Bryozoa	Chorizoporidae	Chorizopora	Chorizopora brongniartii	Audouin 1826	1981-López Gappa
Arthropoda	Iphimediidae	Iphimedia	Iphimedia multidentata	Schellenberg 1931	1981-Watling & Holman
Cnidaria	Actiniidae	Urticina	Urticina asiatica	Averincev 1967	1981-Zamponi
Cnidaria	Actiniidae	Urticina	Urticina columbiana	Verrill 1922	1981-Zamponi
Cnidaria	Actiniidae	Urticina	Urticina tuberculata	Cocks 1850	1981-Zamponi
Cnidaria	Hebellidae	Hebella	Hebella striata	Allman 1888	1982-Blanco
Cnidaria	Sertulariidae	Sertularella	Sertularella gayi gayi	Lamouroux 1821	1982-Blanco
Cnidaria	Sertulariidae	Symplectoscyphus	Symplectoscyphus filiformis	Allman 1888	1982-Blanco
Cnidaria	Syntheciidae	Parathuiaria	Parathuiaria polycarpa	Kirchenpauer 1884	1982-Blanco
Brachiopoda	Terebratellidae	Dyscritosia	Dyscritosia secreta	Cooper 1982	1982-Cooper
Brachiopoda	Terebratellidae	Syntomaria	Syntomaria curiosa	Cooper 1982	1982-Cooper
Brachiopoda	Terebratulidae	Liothyrella	Liothyrella hendleri	Cooper 1982	1982-Cooper
Arthropoda	Sergestidae	Peisos	Acetes petrunkevitchi	Burkenroad 1945	1982-Mallo & Boschi,Vereshchaka et al. 2016
Cnidaria	Actinostolidae	Glandulactis	Glandulactis spetsbergensis	Carlgren 1893	1982-Zamponi
Cnidaria	Haloclavidae	Peachia	Peachia boeckii	Danielssen & Koren 1856	1982-Zamponi
Cnidaria	unclassified Cnidaria 1	Zoanthina	Zoanthina diamanta	Bamford 1912	1982-Zamponi
Annelida	Spionidae	Boccardiella	Boccardiella occipitalis	Blake 1983	1983-Blake
Annelida	Spionidae	Prionospio	Prionospio orensanzi	Blake 1983	1983-Blake
Annelida	Spionidae	Scolecolepides	Scolecolepides uncinatus	Hartmann-Schroeder 1962	1983-Blake
Annelida	Spionidae	Scolelepis	Scolelepis gaucha	Orensanz & Gianuca 1974	1983-Blake
Annelida	Spionidae	Microspio	Microspio hartmanae	Blake 1983	1983-Blake, Scarabino etal, 2006
Annelida	Tubificidae	Bathydrilus	Bathydrilus argentinus	Erseus 1983	1983-Erseus
Tardigrada	Batillipedidae	Batillipes	Batillipes mirus	Richters 1909	1983-Rossi & Claps
Cnidaria	Hebellidae	Halisiphonia	Halisiphonia nana	Stechow 1921	1984-Blanco
Cnidaria	Kirchenpaueriidae	Kirchenpaueria	Kirchenpaueria pinnata	Linnaeus 1758	1984-Blanco
Cnidaria	Thyroscyphidae	Parascyphus	Parascyphus repens	Jäderholm 1904	1984-Blanco
Cnidaria	Hebellidae	Hebella	Hebella scandens	Bale 1888	1984-Blanco, Genzano et al. 2009
Arthropoda	Dendrogastridae	Dendrogaster	Dendrogaster argentinensis	Grygier & Salvat 1984	1984-Grygier & Salvat
Arthropoda	Idoteidae	Idotea	Idotea neglectea	Sars 1897	1984-Ponce de León
Arthropoda	Serolidae	Acanthoserolis	Acanthoserolis schythei	Lütken 1858	1984-Ponce de León
Arthropoda	Serolidae	Brazilserolis	Brazilserolis foresti	Bastida & Torti 1970	1984-Ponce de León
Arthropoda	Serolidae	Cristaserolis	Cristaserolis laevis	Richardson 1911	1984-Ponce de León
Arthropoda	Serolidae	Cristaserolis	Cristaserolis marplatensis	Bastida & Torti 1970	1984-Ponce de León
Arthropoda	Serolidae	Leptoserolis	Leptoserolis bonaeriensis	Bastida & Torti 1967	1984-Ponce de León
Arthropoda	Serolidae	Neoserolis	Neoserolis uaperta	Moreira 1971	1984-Ponce de León
Arthropoda	Serolidae	Serolis	Serolis polaris	Richardson 1911	1984-Ponce de León
Platyhelmintes	Fecampiidae	Fecampia	Fecampia xanthocephala	Caullery & Mesnil 1903	1984-Ponce de León
Platyhelmintes	Fecampiidae	Kronborgia	Kronborgia amphipodicola	Christensen & Kanneworff 1964	1984-Ponce de León
Platyhelmintes	Fecampiidae	Kronborgia	Kronborgia spiralis	Baylis 1949	1984-Ponce de León
Arthropoda	Serolidae	Thysanoserolis	Thysanoserolis elliptica	Sheppard, 1933	1984-Ponce de León; Moreira 1976; Scarabino etal, 2006
Arthropoda	Bodotriidae	Cyclaspis	Cyclaspis quadrituberculata	Zimmer 1907	1985-Roccatagliata
Arthropoda	Ischyroceridae	Ischyrocerus	Ischyrocerus anguipes	Kroyer 1838	1986a-Alonso
Arthropoda	Talitridae	Orchestia	Orchestia gammarellus	Pallas 1766	1986a-Alonso
Arthropoda	Melitidae	Melita	Melita palmata	Montagu 1804	1986a-Alonso Orensanz et al., 2002
Arthropoda	Pontogeneiidae	Gondogeneia	Gondogeneia dentata	Alonso 1986	1986-Alonso
Arthropoda	Pontogeneiidae	Gondogeneia	Gondogeneia patagonica	Alonso 1986	1986-Alonso
Arthropoda	Ammotheidae	Achelia	Achelia assimilis	Haswell 1885	1986-Bremec, Martínez & Elias
Arthropoda	Ammotheidae	Tanystylum	Tanystylum orbiculare	Wilson 1878	1986-Bremec, Martínez & Elias
Arthropoda	Nymphonidae	Nymphon	Nymphon hiemale	Hodgson 1907	1986-Bremec, Martínez & Elias
Arthropoda	Pallenopsidae	Pallenopsis	Pallenopsis fluminensis	Kroyer 1844	1986-Bremec, Martínez & Elias
Arthropoda	Phoxychilidiidae	Anoplodactylus	Anoplodactylus petiolatus	Kroyer 1844	1986-Bremec, Martínez & Elias
Arthropoda	Phoxychilidiidae	Anoplodactylus	Anoplodactylus stictus	Marcus 1940	1986-Bremec, Martínez & Elias
Arthropoda	Zobrachoidae	Tonocote	Tonocote magellani	Clarck & Barnard 1986	1986-Clarck R Barnard
Arthropoda	Balanidae	Notomegabalanus	Notomegabalanus concinnus	Darwin 1854	1986-Henry
Cephalorhyncha	Echinoderidae	Echinoderes	Echinoderes pilosus	Lang 1949	1986-Higgins
Bryozoa	Smittinidae	Hemismittoidea	Hemismittoidea hexaspinosa	Uttley & Bullivant 1972	1986-López Gappa
Cnidaria	Corallimorphidae	Corynactis	Corynactis carnea	Studer 1879	1986-Riemann
Cnidaria	Sagartiidae	Actinothoe	Actinothoe lobata	Carlgren 1899	1986-Riemann
Arthropoda	Bodotriidae	Cyclaspis	Cyclaspis longicaudata	Sars 1865	1986-Roccatagliata
Arthropoda	Bodotriidae	Leptocuma	Leptocuma borzonei	Roccatagliata 1997	1986-Roccatagliata
Arthropoda	Bodotriidae	Leptocuma	Leptocuma patagonica	Roccatagliata 1993	1986-Roccatagliata
Arthropoda	Diastylidae	Anchistylis	Anchistylis notus	Lomakina 1968	1986-Roccatagliata
Arthropoda	Diastylidae	Anchistylis	Anchistylis robusta	Zimmer 1902	1986-Roccatagliata
Arthropoda	Arcturidae	Neastacilla	Neastacilla falclandica	Ohlin 1901	1986-Ton & Poore
Arthropoda	Lysianassidae	Parawaldeckia	Parawaldeckia kidderi	Smith 1876	1987a-Alonso
Arthropoda	Peracarida	Amaryllis	Amaryllis macrophthalma	Stebbing 1889	1987b-Alonso
Cnidaria	Isididae	Echinisis	Echinisis vema	Bayer & Stefani 1987	1987-Bayer
Arthropoda	Zobrachoidae	Chono	Chono angustiarum	Clarck & Barnard 1987	1987-Clarck & Barnard
Hemichordata	Rhabdopleuridae	Rhabdopleura	Rhabdopleura normani	Allman 1869	1987-López Gappa
Arthropoda	Cytherideidae	Austrocytheridea	Austrocytheridea dispersopunctata	Chadwick coxill & Toy 1987	1987-Whatley et al.
Arthropoda	Hemicytheridae	Austroaurila	Austroaurila impluta	Brady 1880	1987-Whatley et al.
Arthropoda	Hemicytheridae	Austroaurila	Austroaurila recurvirostrata	Skogsberg 1982	1987-Whatley et al.
Arthropoda	Hemicytheridae	Austroaurila	Austroaurila theeli	Skogsberg 1928	1987-Whatley et al.
Arthropoda	Hemicytheridae	Falklandia	Falklandia ephippiata	Skogsberg 1928	1987-Whatley et al.
Arthropoda	Hemicytheridae	Meridionalicythere	Meridionalicythere discophora	Skogsberg 1928	1987-Whatley et al.
Arthropoda	Hemicytheridae	Meridionalicythere	Meridionalicythere taeniata	Skogsberg 1928	1987-Whatley et al.
Arthropoda	Neocytherideididae	Papillosacythere	Papillosacythere parallela	Whatley et al. 1987	1987-Whatley et al.
Cnidaria	Campanulariidae	Obelia	Obelia bidentata	Clarcke 1875	1987-Zamponi, Genzano et al. 2009
Arthropoda	Zobrachoidae	Tonocote	Tonocote introflexidus	Clarck & Barnard 1988	1988-Clarck & Barnard
Echinodermata	Aeropsidae	Aceste	Aceste bellidifera	Thomson 1877	1988-Ghiold
Echinodermata	Prenasteridae	Tripylus	Tripylus reductus	Koehler 1912	1988-Ghiold
Echinodermata	Urechinidae	Urechinus	Urechinus naresianus	Agassiz 1879	1988-Ghiold
Bryozoa	Adeonellidae	Adeonella	Adeonella meridionalis	Hayward 1988	1988-Hayward
Bryozoa	Adeonellidae	Adeonella	Adeonella patagonica	Hayward 1988	1988-Hayward
Bryozoa	Calloporidae	Ellisina	Ellisina incrustans	Waters 1898	1988-Hayward & Thorpe
Bryozoa	Cellariidae	Melicerita	Melicerita blancoae	López Gappa 1981	1988-Hayward & Thorpe
Bryozoa	Cellariidae	Paracellaria	Paracellaria cellarioides	Hayward & Thorpe 1989	1988-Hayward & Thorpe
Bryozoa	Cellariidae	Stomhypselosaria	Stomhypselosaria watersi	Hayward & Thorpe 1989	1988-Hayward & Thorpe
Bryozoa	Cellaridae	Cellaria	Cellaria scoresbyi	Hastings 1947	1988-Hayward & Thorpe, Centurion-Lopez Gappa-2012
Arthropoda	Myicolidae	Ostrincola	Ostrincola patagonianus	Humes 1988	1988-Humes
Platyhelmintes	Bdellouridae	Synsiphonium	Synsiphonium liouvilli	Hallez 1911	1988-Sluys & Ball
Echinodermata	Amphiuridae	Amphiura	Amphiura fibulata	Koehler 1914	1988-Tommasi et al.
Echinodermata	Chiridotidae	Chiridota	Chiridota pisanii	Ludwig 1887	1988-Tommasi et al.
Echinodermata	Cucumariidae	Cladodactyla	Cladodactyla crocea	Lesson 1830	1988-Tommasi et al.
Arthropoda	Cytheruridae	Cytheropteron	Cytheropteron vermiculatum	Whatley Chadwick Coxill & Toy 1988	1988-Whatley
Arthropoda	Cytheruridae	Cytherura	Cytherura purperae	Ornellas & Fallavena 1978	1988-Whatley
Arthropoda	Cytheruridae	Hemicytherura	Hemicytherura lapillata	Whatley et al. 1988	1988-Whatley
Arthropoda	Cytheruridae	Hemicytherura	Hemicytherura splendifera	Whatley Chadwick Coxill & Toy 1988	1988-Whatley
Arthropoda	Cytheruridae	Loxoreticulatum	Loxoreticulatum bucellatum	Whatley et al. 1988	1988-Whatley
Arthropoda	Cytheruridae	Loxoreticulatum	Loxoreticulatum cacothemon	Whatley et al. 1988	1988-Whatley
Arthropoda	Cytheruridae	Oculocytheropteron	Oculocytheropteron macropunctatum	Whatley et al. 1988	1988-Whatley
Arthropoda	Cytheruridae	Oculocytheropteron	Oculocytheropteron micropunctatum	Whatley et al. 1988	1988-Whatley
Arthropoda	Cytheruridae	Oculocytheropteron	Oculocytheropteron reticulopunctatum	Whatley et al. 1988	1988-Whatley
Arthropoda	Cytheruridae	Semicytherura	Semicytherura clandestina	Whatley et al. 1988	1988-Whatley
Arthropoda	Cytheruridae	Semicytherura	Semicytherura closteria	Whatley et al. 1988	1988-Whatley
Arthropoda	Cytheruridae	Semicytherura	Semicytherura rugosoreticulata	Whatley et al. 1988	1988-Whatley
Arthropoda	Pontogeneiidae	Gondogeneia	Gondogeneia thurstoni	Alonso 1989	1989-Alonso
Arthropoda	Sphaeromatidae	Exosphaeroma	Exosphaeroma gigas	Leach 1818	1989-Brandt & Wägele
Arthropoda	Branchinectidae	Branchinecta	Branchinecta iheringi	Lilljeborg 1889	1990-Cohen
Arthropoda	Limnoriidae	Limnoria	Limnoria chilensis	Menzies 1962	1990-Cookson
Arthropoda	Nebaliidae	Nebalia	Nebalia patagonica	Dahl 1990	1990-Dahl
Cnidaria	Sertulariidae	Sertularella	Sertularella mediterranea	Hartlaub 1901	1990-Genzano
Cnidaria	Haleciidae	Halecium	Halecium delicatulum	Coughtrey 1876	1990-Genzano, Genzano et al. 2009
Cnidaria	Plumulariidae	Plumularia	Plumularia pulchella	Bale 1882	1990-Genzano, Genzano et al. 2009
Cnidaria	Campanulariidae	Campanularia	Campanularia hincksii	Alder 1856	1990-Genzano; Genzano et al. 2009
Bryozoa	Microporellidae	Calloporina	Calloporina patagonica	Hayward & Ryland 1990	1990-Hayward & Ryland
Bryozoa	Microporidae	Fenestrulina	Fenestrulina dupla	Hayward & Ryland 1990	1990-Hayward & Ryland
Bryozoa	Microporidae	Fenestrulina	Fenestrulina fritilla	Hayward & Ryland 1990	1990-Hayward & Ryland
Bryozoa	Microporidae	Fenestrulina	Fenestrulina incusa	Hayward & Ryland 1990	1990-Hayward & Ryland
Bryozoa	Microporellidae	Microporella	Microporella personata	Busk 1854	1990-Hayward & Ryland, Centurion-Lopez Gappa-2012
Arthropoda	Synopiidae	Tiron	Tiron antarcticus	Barnard 1932	1990-Jazdzewski
Bryozoa	Candidae	Scrupocellaria	Scrupocellaria puelcha	d´Orbigny 1841	1990-López Gappa & Lichtschein
Bryozoa	Catenicellidae	Talivittaticella	Talivittaticella frigida	Waters 1904	1990-López Gappa & Lichtschein
Bryozoa	Cupuladriidae	Discoporella	Discoporella depressa	Conrad 1841	1990-López Gappa & Lichtschein
Bryozoa	Membraniporidae	Membranipora	Membranipora puelcha	d´Orbigny 1842	1990-López Gappa & Lichtschein
Bryozoa	Candidae	Caberea	Caberea darwinii	Busk 1884	1990-López Gappa & Lichtschein, Bastida et al. 1992, Centurion-Lopez Gappa-2012
Bryozoa	Crisiidae	Bicrisia	Bicrisia biciliata	MacGillivray 1869	1990-López Gappa & Lichtschein, Centurion-Lopez Gappa-2012
Bryozoa	Beaniidae	Beania	Beania inermis	Busk 1852	1990-López Gappa & Lichtschein,Centurion-Lopez Gappa-2012
Bryozoa	Candidae	Amastigia	Amastigia nuda	Busk 1852	1990-López Gappa & Lichtschein; Bastida et al. 1992
Echinodermata	Odontasteridae	Diplodontias	Diplodontias singularis	Müller & Troschel 1843	1990-Orovitz & Tablado
Arthropoda	Gnathiidae	Gnathia	Gnathia antarctica	Studer 1884	1991-Brandt
Arthropoda	Iphimediidae	Pariphimedia	Pariphimedia normani	Cunningham 1871	1991-Coleman & Barnard
Arthropoda	Ochlesidae	Curidia	Curidia magellanica	Coleman & Barnard 1991	1991-Coleman & Barnard
Cnidaria	Actinostolidae	Antholoba	Antholoba achates	Drayton 1846	1991-Genzano
Cnidaria	Sagartiidae	Pariactis	Pariactis laevis	Carlgren 1899	1991-Genzano
Porifera	Halichondriidae	Halichondria	Halichondria cristata	Sará 1978	1991-Genzano
Porifera	Niphatidae	Amphimedon	Amphimedon minuta	Cuartas 1988	1991-Genzano
Porifera	Tedaniidae	Tedania	Tedania inflata	Sará 1978	1991-Genzano
Cnidaria	Campanulariidae	Obelia	Obelia geniculata	Linnaeus 1758	1991-Genzano, Centurion-Lopez Gappa-2012
Cnidaria	Haleciidae	Halecium	Halecium beanii	Johnston 1838	1991-Genzano, Genzano et al. 2009
Cnidaria	Campanulariidae	Campanularia	Campanularia subantarctica	Millard 1971	1991-Genzano, Genzano et al. 2009, Centurion-Lopez Gappa-2012
Porifera	Clionaidae	Cliona	Cliona celata	Grant 1826	1991-Genzano; Lopez Gappa & Landoni, 2005
Porifera	Coelosphaeridae	Lissodendoryx	Lissodendoryx nobilis	Ridley & Dendy 1886	1991-Genzano; Lopez Gappa & Landoni, 2005
Arthropoda	Antarcturidae	Litarcturus	Litarcturus americanus	Beddard 1886	1991-Harrison & Ellis
Arthropoda	Rectarcturidae	Retarcturus	Retarcturus kophameli	Ohlin 1901	1991-Harrison & Ellis
Arthropoda	Rectarcturidae	Retarcturus	Retarcturus tuberculatus	Schultz 1981	1991-Harrison & Ellis
Arthropoda	Sphaeromatidae	Caecocassidias	Caecocassidias patagonica	Kussakin 1967	1991-Harrison & Ellis
Arthropoda	Sphaeromatidae	Ischyromene	Ischyromene lacazei	Racovitza 1908	1991-Harrison & Ellis
Arthropoda	Sphaeromatidae	Isocladus	Isocladus armatus	Milne-Edwards 1840	1991-Harrison & Ellis
Bryozoa	Celleporidae	Osthimosia	Osthimosia curtioscula	Hayward 1991	1991-Hayward
Bryozoa	Inversiulidae	Inversiula	Inversiula patagonica	Hayward & Ryland 1991	1991-Hayward & Ryland
Bryozoa	Celleporidae	Osthimosia	Osthimosia bicornis	Busk 1881	1991-Hayward, 2006-Lopez Gappa, Centurion-Lopez Gappa-2012
Arthropoda	Sphaeromatidae	Sphaeroma	Sphaeroma serratum	Fabricius 1787	1991-Kittlein
Platyhelmintes	Microphallidae	Levinseniella	Levinseniella cruzi	Travassos 1920	1991-Martorelli & Schuldt
Platyhelmintes	Microphallidae	Microphallus	Microphallus szidati	Travassos 1920	1991-Martorelli & Schuldt
Arthropoda	Leuconidae	Eudorella	Eudorella fallax	Zimmer 1909	1991-Petrescu
Arthropoda	Leuconidae	Eudorella	Eudorella gracilior	Zimmer 1909	1991-Petrescu
Arthropoda	Leuconidae	Eudorella	Eudorella hispida	Sars 1871	1991-Petrescu
Arthropoda	Leuconidae	Eudorella	Eudorella similis	Calman 1907	1991-Petrescu
Arthropoda	Leuconidae	Eudorella	Eudorella sordida	Zimmer 1909	1991-Petrescu
Arthropoda	Leuconidae	Leucon	Leucon meredithi	Petrescu 1991	1991-Petrescu
Cnidaria	Actiniidae	Epiactis	Epiactis georgiana	Carlgren 1927	1991-Riemann-Zurneck
Cnidaria	Flabellidae	Flabellum	Flabellum curvatum	Moseley 1881	1991-Riemann-Zurneck
Cnidaria	Hormathiidae	Hormathia	Hormathia pectinata	Hertwig 1882	1991-Riemann-Zurneck
Cnidaria	Stylasteridae	Inferiolabiata	Inferiolabiata labiata	Moseley 1879	1991-Riemann-Zurneck
Cnidaria	Stylasteridae	Sporadopora	Sporadopora dichotoma	Moseley 1876	1991-Riemann-Zurneck
Cnidaria	Stylasteridae	Stylaster	Stylaster densicaulis	Moseley 1879	1991-Riemann-Zurneck
Cnidaria	Olindiidae	Olindias	Olindias sambaquiensis	Müller 1861	1991-Zamponi
Cnidaria	Actinostolidae	Paranthus	Paranthus crassus	Carlgren 1949	1991-Zamponi & Acuña
Cnidaria	Actinostolidae	Sicyonis	Sicyonis erytrocephala	Riemann-Zürneck 1986	1991-Zamponi & Acuña
Cnidaria	Bathyphelliidae	Phelliogeton	Phelliogeton falklandicus	Carlgren 1927	1991-Zamponi & Acuña
Cnidaria	Edwardsiidae	Scolanthus	Scolanthus intermedium	McMurrich 1893	1991-Zamponi & Acuña
Cnidaria	Halcampidae	Parahalcampa	Parahalcampa antarctica	Carlgren 1949	1991-Zamponi & Acuña
Cnidaria	Hormathiidae	Amphianthus	Amphianthus lacteus	Riemann-Zürneck 1986	1991-Zamponi & Acuña
Cnidaria	Hormathiidae	Monactis	Monactis vestita	Gravier 1918	1991-Zamponi & Acuña
Cnidaria	Sagartiidae	Artemidactis	Artemidactis victrix	Stephensen 1918	1991-Zamponi & Acuña
Cnidaria	Pelagiidae	Aurelia	Aurelia aurita	Linnaeus 1758	1991-Zamponi; Mianzan 1999 1H
Cnidaria	Anthoptilidae	Anthoptilum	Anthoptilum grandiflorum	Verrill 1879	1992-Acuña & Zamponi
Cnidaria	Halipteridae	Halipteris	Halipteris heptazooidea	Acuña & Zamponi 1992	1992-Acuña & Zamponi
Cnidaria	Pennatulidae	Pennatula	Pennatula inflata	Kükenthal 1910	1992-Acuña & Zamponi
Arthropoda	Aoridae	Lembos	Lembos fuegiensis	Dana 1852	1992-Alonso de Pina
Arthropoda	Aoridae	Lembos	Lembos argentiniensis	Alonso de Pina 1992	1992-Alonso de Pina, Centurion-Lopez Gappa-2012
Bryozoa	Beaniidae	Beania	Beania maxilla	Jullien 1888	1992-Bastida, Roux & Martínez
Bryozoa	Calwelliidae	Ichthyaria	Ichthyaria oculata	Busk 1884	1992-Bastida, Roux & Martínez
Bryozoa	Celleporidae	Osthimosia	Osthimosia magna	Moyano 1974	1992-Bastida, Roux & Martínez
Bryozoa	Chaperiidae	Chaperia	Chaperia gallatea	Busk 1853	1992-Bastida, Roux & Martínez
Bryozoa	Inversiulidae	Inversiula	Inversiula nutrix	Jullien 1888	1992-Bastida, Roux & Martínez
Bryozoa	Lacernidae	Lacerna	Lacerna hosteensis	Jullien 1888	1992-Bastida, Roux & Martínez
Bryozoa	Microporidae	Fenestrulina	Fenestrulina majuscula	Hayward 1980	1992-Bastida, Roux & Martínez
Bryozoa	Porinidae	Spiroporina	Spiroporina pentagona	d´Orbigny 1847	1992-Bastida, Roux & Martínez
Bryozoa	Sclerodomidae	Cellarinella	Cellarinella dubia	Waters 1904	1992-Bastida, Roux & Martínez
Echinodermata	Amphiuridae	Amphiura	Amphiura eugeniae	Ljungman 1867	1992-Bastida, Roux & Martínez
Echinodermata	Amphiuridae	Amphiura	Amphiura magellanica	Ljungman 1867	1992-Bastida, Roux & Martínez
Echinodermata	Astropectinidae	Leptychaster	Leptychaster kerguelensis	Smith 1876	1992-Bastida, Roux & Martínez
Echinodermata	Cidaridae	Austrocidaris	Austrocidaris spinulosa	Mortensen 1910	1992-Bastida, Roux & Martínez
Echinodermata	Cucumariidae	Pentactella	Pentactella cornuta	Cherbonnier, 1941	1992-Bastida, Roux & Martínez
Echinodermata	Cucumariidae	Pentactella	Pentactella perrieri	Ekman 1927	1992-Bastida, Roux & Martínez
Echinodermata	Ophiacanthidae	Ophiochondrus	Ophiochondrus stelliger	Lyman 1879	1992-Bastida, Roux & Martínez
Echinodermata	Stichasteridae	Smilasterias	Smilasterias scalprifera	Sladen 1889	1992-Bastida, Roux & Martínez
Bryozoa	Microporidae	Micropora	Micropora brevissima	Waters 1904	1992-Bastida, Roux & Martínez; 1988-Hayward & Thorpe
Arthropoda	Serolidae	Frontoserolis	Frontoserolis waegelei	Brandt 1988	1992-Brandt
Arthropoda	Serolidae	Thysanoserolis	Thysanoserolis completa	Moreira 1972	1992-Brandt
Platyhelmintes	Plagiostomidae	Plagiostomun	Plagiostomun falklandicum	Westblad 1952	1992-Sluys
Cnidaria	Alcyoniidae	Alcyonium	Alcyonium patagonicum	May 1899	1992-Verseveldt
Cnidaria	Alcyoniidae	Alcyonium	Alcyonium sollasi	Wright & Studer 1889	1992-Verseveldt
Cnidaria	Actiniidae	Anemonia	Anemonia chubutensis	Zamponi 1992	1992-zamponi & Acuña
Cnidaria	Actiniidae	Phlyctenanthus	Phlyctenanthus regularis	Zamponi 1992	1992-zamponi & Acuña
Cnidaria	Isophellidae	Isophellia	Isophellia madrynensis	Zamponi 1992	1992-zamponi & Acuña
Cnidaria	Actiniidae	Parabunodactis	Parabunodactis imperfecta	Zamponi & Acuña 1992	1992-zamponi & Acuña, Lauretta, 2009
Arthropoda	Lysianassidae	Tryphosites	Tryphosites chevreuxi	Stebbing 1914	1993-Alonso de Pina
Arthropoda	Lysianassidae	Tryphosites	Tryphosites serratus	Schellenberg 1931	1993-Alonso de Pina
Arthropoda	Pachynidae	Ultimachelium	Ultimachelium barnardi	Alonso de Pina 1993	1993-Alonso de Pina
Arthropoda	Colomastigidae	Colomastix	Colomastix bastidai	Alonso de Pina 1993	1993b-Alonso
Arthropoda	Leucothoidae	Leucothoe	Leucothoe spinicarpa	Abildgaard 1789	1993b-Alonso
Arthropoda	Phoxocephalidae	Linca	Linca pinita	Alonso de Pina 1993c	1993c-Alonso de Pina
Entoprocta	Barentsiidae	Barentsia	Barentsia variabilis	Calvet 1904	1993-Emschermann
Entoprocta	Pedicellinidae	Pedicellina	Pedicellina australis	Ridley 1881	1993-Emschermann
Cnidaria	Acontiophoridae	Ramirezia	Ramirezia balsae	Zamponi 1979	1993-Excoffon & zamponi
Cnidaria	Diadumenidae	Diadumene	Diadumene lineata	Verrill 1869	1993-Excoffon & zamponi
Cnidaria	Haliplanellidae	Tricnidactis	Tricnidactis errans	Pires 1988	1993-Excoffon & zamponi
Bryozoa	Celleporidae	Galeopsis	Galeopsis patagonicus	Hayward 1993	1993-Hayward
Bryozoa	Hippothoidae	Celleporella	Celleporella dictyota	Hayward 1993	1993-Hayward
Arthropoda	Mysidae	Mysidopsis	Mysidopsis rionegrensis	Hoffmeyer 1993	1993-Hoffmeyer
Platyhelmintes	Meidiamidae	Meidiama	Meidiama schockaerti	Martens & Curini-Galletti 1993	1993-Martens-Curini-Galletti
Annelida	Sabellariidae	Sabellaria	Sabellaria wilsoni	Lana & Gruet, 1989	1994-Bremec
Cnidaria	Corynidae	Sarsia	Sarsia tubulosa	Sars 1835	1994-Genzano, 1991-Genzano
Cnidaria	Oceaniidae	Rhizogeton	Rhizogeton nudus	Broch 1910	1994-Genzano, Genzano et al. 2009
Bryozoa	Flustridae	Chartella	Chartella notialis	Hayward & Winston 1994	1994-Hayward & Winston
Bryozoa	Microporidae	Ogivalia	Ogivalia sagittirostra	Hayward & Winston 1994	1994-Hayward & Winston
Brachiopoda	Terebratellidae	Aneboconcha	Aneboconcha obscura	Cooper 1973	1994-Richardson
Cnidaria	Actiniidae	Phymactis	Phymactis clematis	Dana 1849	1995-Acuña 6 zamponi
Arthropoda	Ampithoidae	Ampithoe	Ampithoe valida	Smith 1873	1995-alonso et al. Orensanz et al., 2002
Cnidaria	Bougainvilliidae	Boungainvillia	Boungainvillia ramosa	Van Beneden 1844	1995-Genzano
Cnidaria	Campanulariidae	Clytia	Clytia hemisphaerica	Linnaeus 1767	1995-Genzano, Genzano et al. 2009
Cnidaria	Phialellidae	Phialella	Phialella belgicae	Hartlaub 1904	1995-Genzano, Genzano et al. 2009
Arthropoda	Coronulidae	Cetopirus	Cetopirus complanatus	Mörch 1852	1995-Pastorino & Griffin
Arthropoda	Archaeocumatidae	Atlantocuma	Atlantocuma benguelae	Bacescu-Mester 1974	1995-Petrescu
Arthropoda	Bodotriidae	Cyclaspis	Cyclaspis roccatagliatae	Petrescu 1995	1995-Petrescu
Arthropoda	Bodotriidae	Cyclaspis	Cyclaspis variabilis	Roccatagliata 1986	1995-Petrescu
Arthropoda	Nannastacidae	Cumella	Cumella argentinae	Jones 1984	1995-Petrescu
Arthropoda	Nannastacidae	Cumella	Cumella jonesi	Roccatagliata 1985	1995-Petrescu
Arthropoda	Cytherideidae	Perissocytheridea	Perissocytheridea murrellensis	Whatley et al. 1995	1995-Whatley et al.
Arthropoda	Cytheruridae	Hemicytherura	Hemicytherura reticulata	Hartmann 1962	1995-Whatley et al.
Arthropoda	Cytheruridae	Hemingwayella	Hemingwayella pumilio	Brady 1880	1995-Whatley et al.
Arthropoda	Cytheruridae	Loxoreticulatum	Loxoreticulatum dictyotos	Whatley et al. 1988	1995-Whatley et al.
Arthropoda	Cytheruridae	Semicytherura	Semicytherura clavata	Brady 1880	1995-Whatley et al.
Arthropoda	Hemicytheridae	Ambostracon	Ambostracon tricostata	Hartmann 1962	1995-Whatley et al.
Arthropoda	Hemicytheridae	Aurila	Aurila radiata	Skogsberg 1929	1995-Whatley et al.
Arthropoda	Hemicytheridae	Heterocythereis	Heterocythereis chilensis	Hartmann 1962	1995-Whatley et al.
Arthropoda	Hemicytheridae	Procythereis	Procythereis iganderssoni	Skogsberg 1928	1995-Whatley et al.
Arthropoda	Leptocytheridae	Callistocythere	Callistocythere dispersocostata	Hartmann 1962	1995-Whatley et al.
Arthropoda	Leptocytheridae	Callistocythere	Callistocythere moseleyi	Brady 1880	1995-Whatley et al.
Arthropoda	Pontocyprididae	Argilloecia	Argilloecia meridionalis	Brady 1880	1995-Whatley et al.
Arthropoda	Pontocyprididae	Propontocypris	Propontocypris parasimplex	Whatley et al. 1995	1995-Whatley et al.
Arthropoda	Xestoleberididae	Semixestoleberis	Semixestoleberis debueni	Hartmann 1962	1995-Whatley et al.
Arthropoda	Xestoleberididae	Xestoleberis	Xestoleberis ventribullata	Hartmann 1962	1995-Whatley et al.
Cnidaria	Renillidae	Renilla	Renilla muelleri	Kolliker 1872	1995-Zamponi & Pérez
Cnidaria	Renillidae	Renilla	Renilla musaica	Verrill 1864	1995-Zamponi & Pérez
Cnidaria	Renillidae	Renilla	Renilla octodentata	Zamponi & Pérez 19951981	1995-Zamponi & Pérez
Cnidaria	Renillidae	Renilla	Renilla reniformis	Pallas 1766	1995-Zamponi & Pérez
Cnidaria	Clavulariidae	Rhodelinda	Rhodelinda gardineri	Gohar 1940	1996-Pastorino & Ituarte
Arthropoda	Exoedicerotidae	Exoediceropsis	Exoediceropsis chiltoni	Schellenberg 1931	1997-Alonso de Pina
Arthropoda	Exoedicerotidae	Exoediceropsis	Exoediceropsis lobata	Alonso de Pina 1996	1997-Alonso de Pina
Arthropoda	Oedicerotidae	Paramonoculopsis	Paramonoculopsis acuta	Alonso de Pina 1997a	1997-Alonso de Pina
Cnidaria	Alcyoniidae	Alcyonium	Alcyonium antarcticum	Wright & Studer 1889	1997-Casas et al.
Cnidaria	Alcyoniidae	Alcyonium	Alcyonium paucilobulatum	Casas Ramil & van Ofwegen 1997	1997-Casas et al.
Platyhelmintes	Microphallidae	Maritrema	Maritrema bonaerense	Etchegoin & Martorelli, 1997	1997-Etchegoin & Martorelli
Arthropoda	Lophogastridae	Lophogaster	Lophogaster muranoi	Fukuoka, Hoffmeyer & Vinas 1997	1997-Fukuoka et al
Cnidaria	Aglaopheniidae	Lytocarpia	Lytocarpia miriophyllum	Linnaeus 1758	1997-Genzano & Zamponi
Cnidaria	Campanulariidae	Campanularia	Campanularia angulata	Hicks 1861	1997-Genzano & Zamponi
Cnidaria	Campanulariidae	Campanularia	Campanularia euricalix	Stechow 1924	1997-Genzano & Zamponi
Cnidaria	Campanulariidae	Campanularia	Campanularia everta	Clarck 1876	1997-Genzano & Zamponi
Cnidaria	Campanulariidae	Campanularia	Campanularia raridentata	Alder 1862	1997-Genzano & Zamponi
Cnidaria	Campanulariidae	Campanularia	Campanularia tulipera	Allman 1888	1997-Genzano & Zamponi
Cnidaria	Campanulariidae	Clytia	Clytia noliformis	McCrady 1859	1997-Genzano & Zamponi
Cnidaria	Campanulariidae	Clytia	Clytia paulensis	Vanhoffen 1910	1997-Genzano & Zamponi
Cnidaria	Campanulariidae	Orthopyxis	Orthopyxis lennoxensis	Jäderholm 1903	1997-Genzano & Zamponi
Cnidaria	Campanulariidae	Stegella	Stegella lobata	Vanhoffen 1910	1997-Genzano & Zamponi
Cnidaria	Campanulinidae	Calycella	Calycella syringa	Linnaeus 1767	1997-Genzano & Zamponi
Cnidaria	Haleciidae	Halecium	Halecium annulatum	Torrey 1902	1997-Genzano & Zamponi
Cnidaria	Haleciidae	Halecium	Halecium jaederholmi	Vervoort 1972	1997-Genzano & Zamponi
Cnidaria	Haleciidae	Halecium	Halecium tenellum	Hicks 1861	1997-Genzano & Zamponi
Cnidaria	Haleciidae	Hydrodendron	Hydrodendron arboreum	Allman 1888	1997-Genzano & Zamponi
Cnidaria	Hydractiniidae	Hydractinia	Hydractinia parvispina	Hartlaub 1905	1997-Genzano & Zamponi
Cnidaria	Kirchenpaueriidae	Kirchenpaueria	Kirchenpaueria curvata	Jäderholm 1904	1997-Genzano & Zamponi
Cnidaria	Lafoeidae	Acryptolaria	Acryptolaria crassicaulis	Allman 1877	1997-Genzano & Zamponi
Cnidaria	Lafoeidae	Acryptolaria	Acryptolaria operculata	Stepanjants 1979	1997-Genzano & Zamponi
Cnidaria	Lafoeidae	Filellum	Filellum serpens	Hassal 1848	1997-Genzano & Zamponi
Cnidaria	Lafoeidae	Grammaria	Grammaria abietina	Sars 1850	1997-Genzano & Zamponi
Cnidaria	Mitrocomidae	Mitrocomella	Mitrocomella polydiademata	Romanes 1876	1997-Genzano & Zamponi
Cnidaria	Plumulariidae	Nemertesia	Nemertesia cymodocea	Busk 1851	1997-Genzano & Zamponi
Cnidaria	Sertulariidae	Sertularella	Sertularella contorta	Hincks 1884	1997-Genzano & Zamponi
Cnidaria	Sertulariidae	Sertularella	Sertularella cylindritheca	Allman 1888	1997-Genzano & Zamponi
Cnidaria	Sertulariidae	Sertularella	Sertularella gaudichaudi	Lamouroux 1824	1997-Genzano & Zamponi
Cnidaria	Sertulariidae	Sertularella	Sertularella geodiae	Totton 1930	1997-Genzano & Zamponi
Cnidaria	Sertulariidae	Sertularella	Sertularella implexa	Allman 1888	1997-Genzano & Zamponi
Cnidaria	Sertulariidae	Sertularella	Sertularella paessleri	Hartlaub 1900	1997-Genzano & Zamponi
Cnidaria	Sertulariidae	Sertularella	Sertularella quadrifidus	Hartlaub 1900	1997-Genzano & Zamponi
Cnidaria	Sertulariidae	Sertularella	Sertularella tenella	Alder 1857	1997-Genzano & Zamponi
Cnidaria	Sertulariidae	Stauroteca	Stauroteca antartica	Hartlaub 1904	1997-Genzano & Zamponi
Cnidaria	Sertulariidae	Staurotheca	Staurotheca jaederholmi	Stechow 1920	1997-Genzano & Zamponi
Cnidaria	Sertulariidae	Symplectoscyphus	Symplectoscyphus margaritaceus	Allman 1885	1997-Genzano & Zamponi
Cnidaria	Sertulariidae	Symplectoscyphus	Symplectoscyphus modestus	Hartlaub 1900	1997-Genzano & Zamponi
Cnidaria	Sertulariidae	Symplectoscyphus	Symplectoscyphus paulensis	Stechow 1923	1997-Genzano & Zamponi
Cnidaria	Sertulariidae	Symplectoscyphus	Symplectoscyphus subarticulatus	Coughtrey 1875	1997-Genzano & Zamponi
Cnidaria	Sertulariidae	Symplectoscyphus	Symplectoscyphus tricuspidatus	Alder 1856	1997-Genzano & Zamponi
Cnidaria	Sertulariidae	Symplectoscyphus	Symplectoscyphus unilateralis	Lamouroux 1824	1997-Genzano & Zamponi
Cnidaria	Syntheciidae	Amphisbetia	Amphisbetia bispinosa	Gray 1843	1997-Genzano & Zamponi
Cnidaria	Syntheciidae	Amphisbetia	Amphisbetia minima	Thompson 1879	1997-Genzano & Zamponi
Cnidaria	Tiarannidae	Stegopoma	Stegopoma plicatile	Sars 1863	1997-Genzano & Zamponi
Cnidaria	Lafoeidae	Filellum	Filellum serratum	Clarcke 1879	1997-Genzano & Zamponi, Genzano et al 2009, Centurion-Lopez Gappa-2012
Cnidaria	Lafoeidae	Abietinella	Abietinella operculata	Jäderholm 1903	1997-Genzano & Zamponi; 1968-Blanco
Arthropoda	Idoteidae	Edotia	Edotia doellojuradoi	Giambiagi 1925	1997-Gray et al.
Arthropoda	Balanidae	Balanus	Balanus flosculus	Darwin 1854	1997-Lovrich
Arthropoda	Synopiidae	Metatiron	Metatiron bonaerensis	Alonso de Pina 1998	1998-Alonso de Pina
Arthropoda	Mysidae	Antarctomysis	Antarctomysis maxima	Holt & Tattersall 1906	1998-Brandt et a.
Arthropoda	Mysidae	Antarctomysis	Antarctomysis ohlini	Hansen 1908	1998-Brandt et a.
Arthropoda	Mysidae	Arthromysis	Arthromysis magellanica	Cunningham 1871	1998-Brandt et a.
Arthropoda	Mysidae	Euchaetomera	Euchaetomera zurstrasseni	Illig 1906	1998-Brandt et a.
Arthropoda	Mysidae	Mysidetes	Mysidetes anomala	Tattersall 1955	1998-Brandt et a.
Arthropoda	Mysidae	Mysidetes	Mysidetes brachylepis	Tattersall 1923	1998-Brandt et a.
Arthropoda	Mysidae	Mysidetes	Mysidetes crassa	Hansen 1913	1998-Brandt et a.
Arthropoda	Mysidae	Mysidetes	Mysidetes intermedia	Tattersall 1955	1998-Brandt et a.
Arthropoda	Mysidae	Mysidetes	Mysidetes macrops	Tattersall 1955	1998-Brandt et a.
Arthropoda	Mysidae	Mysidetes	Mysidetes patagonica	Tattersall 1955	1998-Brandt et a.
Arthropoda	Mysidae	Mysidopsis	Mysidopsis acuta	Hansen 1913	1998-Brandt et a.
Arthropoda	Mysidae	Neomysis	Neomysis ilyapai	Holmquist 1957	1998-Brandt et a.
Arthropoda	Mysidae	Neomysis	Neomysis meridionalis	Colosi 1924	1998-Brandt et a.
Arthropoda	Mysidae	Neomysis	Neomysis monticellii	Colosi 1924	1998-Brandt et a.
Arthropoda	Mysidae	Neomysis	Neomysis patagona	Zimmer 1907	1998-Brandt et a.
Arthropoda	Mysidae	Neomysis	Neomysis sopayi	Holmquist 1957	1998-Brandt et a.
Arthropoda	Mysidae	Pseudomma	Pseudomma calmani	Tattersall 1955	1998-Brandt et a.
Arthropoda	Mysidae	Pseudomma	Pseudomma magellanensis	Tattersall 1955	1998-Brandt et a.
Arthropoda	Mysidae	Pseudomma	Pseudomma minutum	Tattersall 1955	1998-Brandt et a.
Arthropoda	Petalophthalmidae	Hansenomysis	Hansenomysis antarctica	Holt & Tattersall 1906	1998-Brandt et a.
Annelida	Aphroditidae	Laetmonice	Laetmonice producta	Grube, 1876	1998-Gutt
Annelida	Polynoidae	Eunoe	Eunoe hartmanae	Uschacov 1962	1998-Gutt
Arthropoda	Chaetiliidae	Glyptonotus	Glyptonotus antarcticus	Eights 1852	1998-Gutt
Arthropoda	Crangonidae	Notocrangon	Notocrangon antarcticus	Pfeffer 1887	1998-Gutt
Arthropoda	Hippolytidae	Chorismus	Chorismus antarcticus	Pfeffer 1887	1998-Gutt
Arthropoda	Nematocarcinidae	Nematocarcinus	Nematocarcinus lanceopes	Spence Bate, 1888	1998-Gutt
Brachiopoda	Terebratellidae	Magellania	Magellania fragilis	Smith 1907	1998-Gutt
Bryozoa	Cellariidae	Melicerita	Melicerita obliqua	Thornely 1924	1998-Gutt
Bryozoa	Flustridae	Alloeoflustra	Alloeoflustra angusta	Kluge 1914	1998-Gutt
Bryozoa	Flustridae	Carbasea	Carbasea curva	Kluge 1914	1998-Gutt
Bryozoa	Frondiporidae	Fasciculipora	Fasciculipora ramosa	d´Orbigny 1847	1998-Gutt
Bryozoa	Onichocellidae	Chondriovelum	Chondriovelum adeliense	Livingstone 1928	1998-Gutt
Bryozoa	Romncheinidae	Lageneschara	Lageneschara lyrulata	Calvet 1909	1998-Gutt
Bryozoa	unclassified Bryozoa 1	Austroflustra	Austroflustra vulgaris	Kluge 1914	1998-Gutt
Cnidaria	Actiniidae	Isosicyonis	Isosicyonis alba	Studer 1879	1998-Gutt
Cnidaria	Actiniidae	Urticinopsis	Urticinopsis antarctica	Verril, 1922	1998-Gutt
Cnidaria	Corymorphidae	Corymorpha	Corymorpha microrhiza	Hickson & Gravely 1907	1998-Gutt
Cnidaria	Rhodaliidae	Rhodalia	Rhodalia miranda	Haeckel 1988	1998-Gutt
Ctenophora	Lyroctenidae	Lyrocteis	Lyrocteis flavopallidus	Robilliard & Dayton 1972	1998-Gutt
Echinodermata	Asteriidae	Diplasterias	Diplasterias brucei	Koehler 1908	1998-Gutt
Echinodermata	Chiridotidae	Chiridota	Chiridota weddellensis	Semper 1868	1998-Gutt
Echinodermata	Chiridotidae	Sigmodota	Sigmodota contorta	Ludwig 1875	1998-Gutt
Echinodermata	Cucumariidae	Staurocucumis	Staurocucumis turqueti	Vaney 1906	1998-Gutt
Echinodermata	Elpidiidae	Achlyonice	Achlyonice violaecuspidata	Gutt 1990	1998-Gutt
Echinodermata	Elpidiidae	Elpidia	Elpidia glacialis	Théel 1876	1998-Gutt
Echinodermata	Elpidiidae	Scotoplanes	Scotoplanes globosa	Théel 1879	1998-Gutt
Echinodermata	Gorgonocephalidae	Astrotoma	Astrotoma agassizii	Lyman 1875	1998-Gutt
Echinodermata	Heliasteridae	Labidiaster	Labidiaster annulatus	Sladen 1889	1998-Gutt
Echinodermata	Laetmogonidae	Laetmogone	Laetmogone wyvillethompsoni	Théel 1882	1998-Gutt
Echinodermata	Odontasteridae	Acodontaster	Acodontaster conspicuos	Koehler 1920	1998-Gutt
Echinodermata	Poraniidae	Glabraster	Glabraster antarctica	Smith 1876	1998-Gutt
Echinodermata	Psolidae	Psolus	Psolus dubiosus	Ludwig & Heding 1935	1998-Gutt
Echinodermata	Synallactidae	Bathyplotes	Bathyplotes bongraini	Vaney 1914	1998-Gutt
Echinodermata	Synallactidae	Bathyplotes	Bathyplotes gourdoni	Vaney 1914	1998-Gutt
Echinodermata	Synallactidae	Molpadiodemas	Molpadiodemas villosus	Théel 1886	1998-Gutt
Echinodermata	Synallactidae	Pseudostichopus	Pseudostichopus mollis	Théel 1886	1998-Gutt
Mollusca	Buccinidae	Neobuccinum	Neobuccinum eatoni	Smith, 1875	1998-Gutt
Mollusca	Buccinidae	Probuccinum	Probuccinum tenuistriatum	Hedley, 1916	1998-Gutt
Mollusca	Calliostomatidae	Falsimargarita	Falsimargarita gemma	Smith 1915	1998-Gutt
Mollusca	Cylichnidae	Newnesia	Newnesia antarctica	Smith, 1902	1998-Gutt
Mollusca	Dorididae	Doris	Doris kerguelensis	Bergh 1884	1998-Gutt
Mollusca	Fissurellidae	Parmaphorella	Parmaphorella mawsoni	Powell, 1958	1998-Gutt
Mollusca	Laternulidae	Laternula	Laternula elliptica	King, 1832	1998-Gutt
Mollusca	Marginellidae	Volvarina	Volvarina ealesae	Powell, 1958	1998-Gutt
Mollusca	Mopaliidae	Nuttallochiton	Nuttallochiton mirandus	Thiele, 1906	1998-Gutt
Mollusca	Naticidae	Amauropsis	Amauropsis grisea	Martens 1878	1998-Gutt
Mollusca	Naticidae	Amauropsis	Amauropsis rossiana	Smith1907	1998-Gutt
Mollusca	Notaeolidiidae	Notaeolidia	Notaeolidia subgigas	Odhner, 1944	1998-Gutt
Mollusca	Pectinidae	Adamussium	Adamussium colbecki	Smith 1902	1998-Gutt
Mollusca	Raphitomidae	Pontiothauma	Pontiothauma ergata	Hedley, 1916	1998-Gutt
Mollusca	Volutidae	Harpovoluta	Harpovoluta charcoti	Lamy 1910	1998-Gutt
Porifera	Acarnidae	Iophon	Iophon radiatum	Topsent 1901	1998-Gutt
Porifera	Ancorinidae	Tethyopsis	Tethyopsis longispinus	Lendenfeld 1907	1998-Gutt
Porifera	Coelosphaeridae	Lissodendoryx	Lissodendoryx anacantha	Hentschel, 1914	1998-Gutt
Porifera	Coelosphaeridae	Lissodendoryx	Lissodendoryx ramilobosa	Topsent, 1916	1998-Gutt
Porifera	Hymedesmiidae	Phorbas	Phorbas glaberrimus	Topsent, 1917	1998-Gutt
Porifera	Isodictyidae	Isodictya	Isodictya cavicornuta	Dendy 1924	1998-Gutt
Porifera	Latrunculina	Latrunculia	Latrunculia apicalis	Ridley & Dendy 1881	1998-Gutt
Porifera	Latrunculina	Latrunculia	Latrunculia brevis	Ridley & Dendy 1881	1998-Gutt
Porifera	Microcionidae	Clathria	Clathria pauper	Brondsted 1927	1998-Gutt
Porifera	Polymastiidae	Tentorium	Tentorium papillatum	Kirkpatrick 1907	1998-Gutt
Porifera	Polymastiidae	Tentorium	Tentorium semisuberites	Schmidt 1870	1998-Gutt
Porifera	Rossellidae	Rossella	Rossella racovitzae	Topsent 1901	1998-Gutt
Porifera	Stylocordylidae	Stylocordyla	Stylocordyla borealis	Ridley & Dendy 1886	1998-Gutt
Porifera	Tedaniidae	Tedania	Tedania oxeata	Topsent 1916	1998-Gutt
Porifera	Tedaniidae	Tedania	Tedania tantula	Kirkpatrick, 1907	1998-Gutt
Porifera	Tedaniidae	Tedania	Tedania vanhoeffeni	Hentschel 1914	1998-Gutt
Porifera	Tetillidae	Cinachyra	Cinachyra antarctica	Carter 1872	1998-Gutt
Mollusca	Cochlespiridae	Aforia	Aforia magnifca	Strebel 1908	1998-Gutt, Pastorino & Sanchez 2016
Nemertea	Lineidae	Gastropion	Gastropion sanmatiensis	Moretto 1998	1998-Moretto
Arthropoda	Cushmanideidae	Cushmanidea	Cushmanidea variopunctata	Whatley Moguilevsky Chadwick Toy & Ramos 1998	1998-Whatley et al.
Arthropoda	Hemicytheridae	Hemicythere	Hemicythere skogsbergi	Whatley Moguilevsky Chadwick Toy & Ramos 1998	1998-Whatley et al.
Arthropoda	Leptocytheridae	Callistocythere	Callistocythere rioplatensis	Whatley et al. 1998	1998-Whatley et al.
Arthropoda	Neocytherideididae	Neocytherideis	Neocytherideis impudicus	Whatley et al. 1998	1998-Whatley et al.
Arthropoda	Neocytherideididae	Neocytherideis	Neocytherideis ruidis	Whatley et al. 1998	1998-Whatley et al.
Arthropoda	Pontocyprididae	Argilloecia	Argilloecia parameridonalis	Whatley Moguilevsky Chadwick Toy & Ramos 1998	1998-Whatley et al.
Arthropoda	Trachyleberididae	Henryhowella	Henryhowella macrocicatricosa	Whatley, Moguilevsky, Chadwick, Toy & Ramos, 1998	1998-Whatley et al.
Arthropoda	Xestoleberididae	Xestoleberis	Xestoleberis umbonata	Whatley et al. 1988	1998-Whatley et al.
Cnidaria	Actiniidae	Phlyctenanthus	Phlyctenanthus australis	Carlgren 1849	1998-Zamponi
Cnidaria	Actiniidae	Urticinopsis	Urticinopsis crassa	Carlgren 1938	1998-Zamponi
Cnidaria	Corallimorphidae	Corynactis	Corynactis sanmatiensis	Zamponi 1976	1998-Zamponi
Cnidaria	Limnactiniidae	Limnactinia	Limnactinia nuda	Carlgren 1927	1998-Zamponi
Cnidaria	Sagartiidae	Anthothoe	Anthothoe chilensis	Lesson 1830	1998-Zamponi
Cnidaria	Sertulariidae	Sertularella	Sertularella conica	Allman1877	1998-Zamponi
Cnidaria	Syntheciidae	Synthecium	Synthecium protectum	Jäderholm 1903	1998-Zamponi
Cnidaria	Actiniidae	Bolocera	Bolocera kerguelensis	Studer 1879	1998-Zamponi, 1980-Rieman
Cnidaria	Actinostolidae	Actinostola	Actinostola crassicornis	Hertwig 1882	1998-Zamponi, Bremec et al. 2000
Cnidaria	Campanulariidae	Campanularia	Campanularia agas	Cornelius 1982	1998-Zamponi, Genzano et al. 2009
Cnidaria	Lafoeidae	Filellum	Filellum antarcticum	Hartlaub 1904	1998-Zamponi, Genzano et al. 2009
Cnidaria	Lafoeidae	Lafoea	Lafoea fruticosa	Sars 1851	1998-Zamponi, Genzano et al. 2009
Cnidaria	Plumulariidae	Plumularia	Plumularia insignis	Allman 1883	1998-Zamponi, Genzano et al. 2009
Arthropoda	Phoxocephalidae	Metharpinia	Metharpinia protuberantis	Alonso de Pina 1999	1999-Alonso de Pina
Arthropoda	Phoxocephalidae	Parafoxiphalus	Parafoxiphalus longicarpus	Alonso de Pina 2001	1999-Alonso de Pina
Arthropoda	Campylonotidae	Campylonotus	Campylonotus vagans	Spence Bate 1888	1999-Gutt
Arthropoda	Paguridae	Propagurus	Propagurus gaudichaudii	Milne-Edwards 1836	1999-Gutt
Bryozoa	Philodoporidae	Reteporella	Reteporella magellensis	Busk, 1884	1999-Gutt
Echinodermata	Astropectinidae	Bathybiaster	Bathybiaster loripes	Sladen 1889	1999-Gutt
Echinodermata	Goniasteridae	Ceramaster	Ceramaster patagonicus	Sladen 1889	1999-Gutt
Echinodermata	Ophiomyxidae	Ophiolycus	Ophiolycus nutrix	Mortensen 1936	1999-Gutt
Echinodermata	Ophiuridae	Ophiocten	Ophiocten amitinum	Lyman 1882	1999-Gutt
Echinodermata	Ophiuridae	Ophiura	Ophiura lymani	Ljungman 1870	1999-Gutt
Echinodermata	Parechinidae	Loxechinus	Loxechinus albus	Molina 1782	1999-Gutt
Echinodermata	Psolidae	Psolus	Psolus patagonicus	Ekman 1925	1999-Gutt
Echinodermata	Solasteridae	Solaster	Solaster regularis	Slader 1889	1999-Gutt
Mollusca	Muricidae	Xymenopsis	Xymenopsis muriciformis	King, 1832	1999-Gutt
Arthropoda	Lithodidae	Paralomis	Paralomis anamerae	Macpherson 1988	1999-Gutt, 2002-Lovrich; Boschi 1997
Mollusca	Calyptraeidae	Trochita	Trochita pileolus	d´Orbigny 1841	1999-Gutt, Bastida et al. 1992; Carcelles 1944; 1997-Spivak
Arthropoda	Atelecyclidae	Peltarion	Peltarion spinosulum	White 1843	1999-Gutt, Centurion-Lopez Gappa-2012
Bryozoa	Alcyonidiiade	Alcyonidium	Alcyonidium australe	d´Hondt & Moyano 1979	1999-Gutt, Centurion-Lopez Gappa-2012
Echinodermata	Gorgonocephalidae	Gorgonocephalus	Gorgonocephalus chilensis	Philippi 1858	1999-Gutt, Centurion-Lopez Gappa-2012
Echinodermata	Ophiacanthidae	Ophiacantha	Ophiacantha vivipara	Ljungman 1870	1999-Gutt, Centurion-Lopez Gappa-2012
Echinodermata	Ganeriidae	Cycethra	Cycethra verrucosa	Philippi 1857	1999-Gutt; 1973-Bernasconi, Centurion-Lopez Gappa-2012
Mollusca	Mytilidae	Aulacomya	Aulacomya atra atra	Molina 1782	1999-Gutt; Rios et al. 2003; Zaixso & Lizarralde 2000; Zaixso 1996; Pastorino 1994; Scarabino 2003; Cuevas et al 2006, Scarabino 2003, Centurion-Lopez Gappa-2012
Echinodermata	Stichasteridae	Cosmasterias	Cosmasterias lurida	Philippi 1858	1999-Gutt; Zaixso, 2004
Bryozoa	Candidae	Amastigia	Amastigia benemunita	Busk 1884	2000-López Gappa
Annelida	Capitellidae	Notomastus	Notomastus luridus	Verrill 1873	2000-Pastor
Annelida	Chaetopteridae	Chaetopterus	Chaetopterus aff. variopedatus	Renier 1804	2000-Pastor
Annelida	Chaetopteridae	Phyllochaetopterus	Phyllochaetopterus socialis	Claparede 1870	2000-Pastor
Annelida	Eunicidae	Eunice	Eunice argentinensis	Treadwell 1929	2000-Pastor
Annelida	Eunicidae	Eunice	Eunice magellanica	McIntosh 1885	2000-Pastor
Annelida	Flabelligeridae	Pherusa	Pherusa kerguelarum	Grube 1877	2000-Pastor
Annelida	Flabelligeridae	Piromis	Piromis arenosus	Kinberg 1867	2000-Pastor
Annelida	Glyceridae	Glycera	Glycera americana	Leidy 1855	2000-Pastor
Annelida	Goniadidae	Goniada	Goniada maculata	Oersted 1843	2000-Pastor
Annelida	Lumbrineridae	Lumbrineris	Lumbrineris tetraura	Schmarda 1861	2000-Pastor
Annelida	Lumbrineridae	Ninoe	Ninoe brasiliensis	Kinberg 1865	2000-Pastor
Annelida	Maldanidae	Maldanella	Maldanella grossa	Baird 1873	2000-Pastor
Annelida	Maldanidae	Petaloproctus	Petaloproctus borealis	Arwidsson 1906	2000-Pastor
Annelida	Nephtyidae	Aglaophamus	Aglaophamus heteroserratus	Hartmann-Schroeder 1965	2000-Pastor
Annelida	Nephtyidae	Aglaophamus	Aglaophamus praetiosus	Kinberg 1866	2000-Pastor
Annelida	Nephtyidae	Aphrodita	Aphrodita longicornis	Kinberg 1855	2000-Pastor
Annelida	Oenonidae	Drilonereis	Drilonereis falcata	Moore 1811	2000-Pastor
Annelida	Orbiniidae	Scoloplos	Scoloplos cirratus	Ehlers 1897	2000-Pastor
Annelida	Pectinariidae	Cistenides	Cistenides ehlersi	Hessle 1917	2000-Pastor
Annelida	Phyllodocidae	Phyllodoce	Phyllodoce longipes	Kinberg 1866	2000-Pastor
Annelida	Poecilochaetidae	Poecilochaetus	Poecilochaetus australis	Nonato 1963	2000-Pastor
Annelida	Polynoidae	Harmothoe	Harmothoe magellanica	McIntosh 1885	2000-Pastor
Annelida	Sabellidae	Perkinsiana	Perkinsiana magalhaensis	Kinberg 1867	2000-Pastor
Annelida	Sigalionidae	Sthenelais	Sthenelais helenae	Kinberg 1855	2000-Pastor
Annelida	Sigalionidae	Sthenelais	Sthenelais tehuelcha	Ichazo 1985	2000-Pastor
Annelida	Syllidae	Syllis	Syllis variegata	Grube 1860	2000-Pastor
Annelida	Terebellidae	Arctacama	Arctacama proboscidea	Malmgren 1866	2000-Pastor
Annelida	Terebellidae	Lanice	Lanice flabelum	Baird 1865	2000-Pastor
Annelida	Terebellidae	Streblosoma	Streblosoma bairdi antarctica	Monro 1936	2000-Pastor
Annelida	Trichobranchidae	Terebellides	Terebellides kerguelensis	McIntosh 1885	2000-Pastor
Mollusca	Pectinidae	Aequipecten	Aequipecten tehuelchus	d´Orbigny 1842	2000-Pastor, Castellanos 1971, Zaixso 1996; Pastorino 1994
Annelida	Syllidae	Procerastea	Procerastea halleziana	Malaquin, 1893	2000-Sutton & Damborenea
Platyhelmintes	Capsalidae	Tetrasepta	Tetrasepta dischizosepta	Suriano 1975	2000-Sutton & Damborenea
Platyhelmintes	Diclidophoridae	Diclidophora	Diclidophora micromesisti	Suriano & Martorelli 1984	2000-Sutton & Damborenea
Platyhelmintes	Diclidophoridae	Macruricotyle	Macruricotyle whitsonii	Suriano & Martorelli 1985	2000-Sutton & Damborenea
Platyhelmintes	Echinostomatidae	Echinostoma	Echinostoma chloephagae	Sutton & Lunaschi 1980	2000-Sutton & Damborenea
Platyhelmintes	Hemiuridae	Lecithochirium	Lecithochirium microstomun	Chandler 1935	2000-Sutton & Damborenea
Platyhelmintes	Hemiuridae	Parahemiurus	Parahemiurus merus	Liton 1910	2000-Sutton & Damborenea
Platyhelmintes	Hexabothriidae	Callorhynchocotyle	Callorhynchocotyle marplatensis	Suriano & incorvata 1982	2000-Sutton & Damborenea
Platyhelmintes	Macrovalvitrematidae	Neomacrovalvitrema	Neomacrovalvitrema argentinense	Suriano 1975	2000-Sutton & Damborenea
Platyhelmintes	Macrovalvitrematidae	Neopterinotrematoides	Neopterinotrematoides avaginata	Suriano 1975	2000-Sutton & Damborenea
Platyhelmintes	Macrovalvitrematidae	Nicolasia	Nicolasia canosorum	Suriano 1975	2000-Sutton & Damborenea
Platyhelmintes	Mazocraeidae	Mazocraes	Mazocraes australis	Timi Sardella & Etchegoin 1999	2000-Sutton & Damborenea
Platyhelmintes	Mazocraeidae	Neogrubea	Neogrubea seriolellae	Dillon & Hargis 1868	2000-Sutton & Damborenea
Platyhelmintes	Mazocraeidae	Pseudanthocotyloides	Pseudanthocotyloides heterocotyle	Van Beneden 1871	2000-Sutton & Damborenea
Platyhelmintes	Microphallidae	Microphallus	Microphallus simillinus	Travassos 1920	2000-Sutton & Damborenea
Platyhelmintes	Opecoelidae	Opecoeloides	Opecoeloides feliciae	Martorelli 1992	2000-Sutton & Damborenea
Arthropoda	Balanidae	Balanus	Balanus laevis	Bruguiere 1789	2001-Rico & López G., 1976-Newman & Ross
Bryozoa	Smittinidae	Smittina	Smittina oblita	López Gappa 2002	2002-López Gappa
Arthropoda	Lithodidae	Lithodes	Lithodes ferox	Filhol 1885	2002-Lovrich
Arthropoda	Lithodidae	Lithodes	Lithodes santolla	Molina 1782	2002-Lovrich
Arthropoda	Lithodidae	Lithodes	Lithodes turkayi	Macpherson 1988	2002-Lovrich
Arthropoda	Lithodidae	Paralomis	Paralomis formosa	Henderson 1888	2002-Lovrich
Arthropoda	Lithodidae	Paralomis	Paralomis longidactylus	Birstien &Vinogradov, 1972	2002-Lovrich
Arthropoda	Lithodidae	Paralomis	Paralomis spinosissima	Birstein & Vinogradov 1972	2002-Lovrich
Arthropoda	Nannastacidae	Cumella	Cumella biformis	Micca & Roccatagliata 2002	2002-Micca & Rocca..
Arthropoda	Apseudidae	Paradoxapseudes	Paradoxapseudes heroae	Sieg 1986	2002-Schmidt
Mollusca	Hiatellidae	Panopea	Panopea abbreviata	Valenciennes 1839	2003, Scarabino etal, 2006, Signorelli & Alfaya, 2015
Mollusca	Veneridae	Petricola	Petricola dactylus	Sowerby I 1823	2003, Scarabino etal, 2006; Zaixso 1996; Scarabino 1977
Mollusca	Myidae	Sphenia	Sphenia fragilis	Carpenter 1857	2003, Scarabino etal, 2006Carranza & Rodriguez 2007
Arthropoda	Phoxocephalidae	Metharpinia	Metharpinia iado	Alonso de Pina 2003	2003-Alonso de Pina
Arthropoda	Phoxocephalidae	Microphoxus	Microphoxus cornutus	Schellenberg 1931	2003-Alonso de Pina
Arthropoda	Neotanaidae	Neotanais	Neotanais krappschickealae	Larsen & Blazewicz-Paszkwycz 2003	2003-Larsen & Blazewicz-Paszkwycz
Annelida	Ampharetidae	Anobothrus	Anobothrus glandularis	Hartmann-Schroeder 1965	2003-Rios
Annelida	Cirratulidae	Caulleriella	Caulleriella alata	Southern 1914	2003-Rios
Annelida	Flabelligeridae	Flabelligera	Flabelligera induta	Ehlers 1897	2003-Rios
Annelida	Glyceridae	Glycera	Glycera capitata	Oersted 1843	2003-Rios
Annelida	Nephtyidae	Aglaophamus	Aglaophamus macroura	Schmarda 1861	2003-Rios
Annelida	Nereidae	Nereis	Nereis eugeniae	Kinberg 1866	2003-Rios
Annelida	Nereidae	Nereis	Nereis pelagica	Linnaeus 1758	2003-Rios
Annelida	Nereididae	Neanthes	Neanthes kerguelensis	McIntosh 1885	2003-Rios
Annelida	Oenonidae	Arabella	Arabella iricolor caerulea	Schmarda 1861	2003-Rios
Annelida	Opheliidae	Euzonus	Euzonus furcifera	Ehlers 1897	2003-Rios
Annelida	Opheliidae	Ophelina	Ophelina delapidans	Kinberg 1865	2003-Rios
Annelida	Opheliidae	Ophelina	Ophelina syringopyge	Ehlers 1900	2003-Rios
Annelida	Orbiniidae	Nainereis	Nainereis chilensis	Carrasco 1977	2003-Rios
Annelida	Phyllodocidae	Steggoa	Steggoa magalaensis	Kinberg 1866	2003-Rios
Annelida	Polynoidae	Hermadion	Hermadion magalhaensi	Kinberg 1856	2003-Rios
Annelida	Sabellariidae	Phragmatopoma	Phragmatopoma virgini	Kinberg 1866	2003-Rios
Annelida	Spionidae	Spiophanes	Spiophanes bombyx	Claparede 1870	2003-Rios
Annelida	Terebellidae	Amphitrite	Amphitrite kerguelensis	McIntosh 1876	2003-Rios
Annelida	Travisiidae	Travisia	Travisia kerguelensis	McIntosh 1885	2003-Rios
Arthropoda	Antarcturidae	Antarcturus	Antarcturus americanus	Beddard 1886	2003-Rios
Arthropoda	Arcturidae	Neastacilla	Neastacilla magellanica	Ohlin 1901	2003-Rios
Arthropoda	Chaetiliidae	Macrochiridotea	Macrochiridotea stebbingi	Ohlin 1901	2003-Rios
Arthropoda	Cirolanidae	Cirolana	Cirolana albinota	Vanhöffen 1914	2003-Rios
Arthropoda	Cirolanidae	Cirolana	Cirolana chilensis	Menzies 1942	2003-Rios
Arthropoda	Idoteidae	Edotia	Edotia dalhi	Menzies 1942	2003-Rios
Arthropoda	Idoteidae	Edotia	Edotia magallanica	Cunningham 1871	2003-Rios
Arthropoda	Idoteidae	Edotia	Edotia transversa	Menzies 1942	2003-Rios
Arthropoda	Janiridae	Iathrippa	Iathrippa chilensis	Bovallius 1886	2003-Rios
Arthropoda	Pasiphaeidae	Pasiphaea	Pasiphaea acutifrons	Bate 1888	2003-Rios
Arthropoda	Platyischnopidae	Eudevenopus	Eudevenopus gracilipes	Schellenberg 1931	2003-Rios
Arthropoda	Sphaeromatidae	Dynamenella	Dynamenella acuticauda	Menzies 1942	2003-Rios
Arthropoda	Sphaeromatidae	Dynamenella	Dynamenella eatoni	Miers 1875	2003-Rios
Arthropoda	Sphaeromatidae	Exosphaeroma	Exosphaeroma lanceolata	White 1847	2003-Rios
Arthropoda	Sphaeromatidae	Exosphaeroma	Exosphaeroma studeri	Van Hoffer 1914	2003-Rios
Arthropoda	Sphaeromatidae	Moruloidea	Moruloidea darwini	Cunningham 1871	2003-Rios
Brachiopoda	Terebratellidae	Terebratella	Terebratella dorsata	Gmelin 1791	2003-Rios
Echinodermata	Cucumariidae	Athyonidium	Athyonidium chilensis	Semper 1860	2003-Rios
Echinodermata	Odontasteridae	Odontaster	Odontaster lurida	Philipii 1870	2003-Rios
Echinodermata	Schizasteridae	Tripylaster	Tripylaster philippi	Gray 1851	2003-Rios
Mollusca	Astartidae	Astarte	Astarte longirostra	d´Orbigny 1842	2003-Rios
Mollusca	Buccinidae	Anomacme	Anomacme smithi	Strebel 1905	2003-Rios
Mollusca	Buccinidae	Pareuthria	Pareuthria janseni	Strebel 1905	2003-Rios
Mollusca	Buccinidae	Savatieria	Savatieria aerolata	Strebel 1905	2003-Rios
Mollusca	Calliostomatidae	Calliostoma	Calliostoma moebiusi	Strebel 1905	2003-Rios
Mollusca	Calliostomatidae	Calliostoma	Calliostoma nudum	Philipii 1845	2003-Rios
Mollusca	Calliostomatidae	Photinula	Photinula roseolineata	Smith 1905	2003-Rios
Mollusca	Callochitonidae	Callochiton	Callochiton bouveti	Thiele 1906	2003-Rios
Mollusca	Callochitonidae	Callochiton	Callochiton steinenii	Pfeffer 1886	2003-Rios
Mollusca	Chitonidae	Tonicia	Tonicia chilensis	Frembly 1828	2003-Rios
Mollusca	Cuspidariidae	Cuspidaria	Cuspidaria patagonica	Smith 1885	2003-Rios
Mollusca	Cyamiidae	Cyamiocardium	Cyamiocardium denticulatum	Smith 1907	2003-Rios
Mollusca	Drilliidae	Cerodrillia	Cerodrillia elissa	Dall 1919	2003-Rios
Mollusca	Galeommatidae	Pseudokellia	Pseudokellia cardiformis	Smith 1885	2003-Rios
Mollusca	Leptochitonidae	Lepidopleurus	Lepidopleurus cullierti	Rochebrune 1899	2003-Rios
Mollusca	Lyonsiidae	Entodesma	Entodesma elongatulum	Soot-Ryen 1957	2003-Rios
Mollusca	Naticidae	Falsilunatia	Falsilunatia carcellesi	Dell 1990	2003-Rios
Mollusca	Neoleptonidae	Neolepton	Neolepton concentricum	Preston 1912	2003-Rios
Mollusca	Philobryidae	Philobrya	Philobrya brattstromi	Soot-Ryen 1959	2003-Rios
Mollusca	Philobryidae	Philobrya	Philobrya crispa	Linse 2001	2003-Rios
Mollusca	Philobryidae	Philobrya	Philobrya sublaevis	Pelseneer 1903	2003-Rios
Mollusca	Pyramidellidae	Turbonilla	Turbonilla sanmatiense	Castellanos 1982	2003-Rios
Annelida	Capitellidae	Notomastus	Notomastus latericeus	Scars 1851	2003-Rios, Centurion-Lopez Gappa-2012
Annelida	Goniadidae	Glycinde	Glycinde armata	Kinberg 1866	2003-Rios, Centurion-Lopez Gappa-2012
Arthropoda	Chthamalidae	Nothochthalamus	Nothochthalamus scabrosus	Darwin 1854	2003-Rios; 1976-Newman & Ross
Mollusca	Pandoridae	Pandora	Pandora cistula	Gould 1850	2003-Rios; Bastida et al. 1992; Castellanos 1972
Arthropoda	Ischyroceridae	Jassa	Jassa marmorata	Holmes 1905	2005-Alonso de Pina
Arthropoda	Ischyroceridae	Notopoma	Notopoma argentina	Alonso de Pina 2005	2005-Alonso de Pina, Centurion-Lopez Gappa-2012
Annelida	Eunicidae	Marphysa	Marphysa aenea	Blanchard in Gay, 1849	2005-Bertness
Arthropoda	Carcinidae	Carcinus	Carcinus maenas	Linnaeus 1758	2005-Bertness
Echinodermata	Asteriidae	Anasterias	Anasterias antarctica	Lútken 1857	2005-Bertness
Mollusca	Chitonidae	Tonicia	Tonicia lebruni	Rochebrune 1890	2005-Bertness, Rios et al. 2003; Zaixso 96 B; Dell 1964; Castellanos 1951
Annelida	Nereididae	Platynereis	Platynereis australis	Schmarda 1861	2005-Bertness; Rios et al. 2003
Cnidaria	Actiniidae	Bunodactis	Bunodactis reynaudi	Milne-Edwards 1857	2005-Bertness; Orensanz et al., 2002
Arthropoda	Diastylidae	Diastylis	Diastylis hammoniae	Zimmer 1902	2005-Blazewicz
Arthropoda	Diastylidae	Holostylis	Holostylis helleri	Zimmer 1907	2005-Blazewicz
Arthropoda	Diastylidae	Diastylis	Diastylis planifrons	Calman 1912	2005-Blazewicz, Centurion-Lopez Gappa-2012
Arthropoda	Campylonotidae	Campylonotus	Campylonotus arntzianus	Thatje 2003	2005-Lovrich
Arthropoda	Campylonotidae	Campylonotus	Campylonotus semistriatus	Spence Bate 1888	2005-Lovrich
Arthropoda	Munididae	Munida	Munida spinosa	Henderson 1885	2005-Lovrich
Arthropoda	Paguridae	Pagurus	Pagurus forceps	Milne-Edwards 1836	2005-Lovrich
Bryozoa	Flustridae	Carbasea	Carbasea ovoidea	Busk 1852	2005-Rios, Bastida et al. 1992, Centurion-Lopez Gappa-2012
Arthropoda	Balanidae	Austromegabalanus	Austromegabalanus psittacus	Molina 1788	2005-Rios, Zaixso 2004
Bryozoa	Hippoporidridae	Odontoporella	Odontoporella adpressa	Busk 1854	2005-Rios; Bastida et al. 1992
Annelida	Onuphidae	Onuphis	Onuphis pseudoiridescens	Averincev, 1972	2005-Rios; 1982-Fauchald
Echinodermata	Asterinidae	Asterina	Asterina fimbriata	Perrier 1875	2005-Rios; 2006-Mutschke
Bryozoa	Microporidae	Ogivalia	Ogivalia elegans	d´Orbigny 1842	2005-Rios; Bastida et al. 1992
Annelida	Capitellidae	Capitella	Capitella capitata	Fabricius 1780	2005-Rivero et al.
Annelida	Dorvilleidae	Schistomeringos	Schistomeringos rudolphi	Delle Chiaje, 1828	2005-Rivero et al.
Annelida	Nephtyidae	Aglaophamus	Aglaophamus uruguayi	Hartman 1953	2005-Rivero et al.
Annelida	Pilargidae	Sigambra	Sigambra tentaculata	Treadwell, 1941	2005-Rivero et al.
Annelida	Spionidae	Paraprionospio	Paraprionospio pinnata	Ehlers, 1901	2005-Rivero et al.
Arthropoda	Idoteidae	Idotea	Idotea baltica	Pallas, 1772	2005-Rivero et al.
Arthropoda	Corophiidae	Monocorophium	Monocorophium insidiosum	Crawford 1937	2005-Rivero et al. Orensanz et al., 2002
Annelida	Pilargidae	Hermundura	Hermundura tricuspis	Müller, 1858	2005-Rivero et al., Milstein et al 1976; Salazar-Vallejo & Orensanz 1991; Demicheli & Scarabino 2001; Scarabino etal, 2006
Porifera	Callyspongiidae	Callyspongia	Callyspongia pergamentacea	Ridley 1881	Scarabino etal, 2006
Porifera	Mycalidae	Mycale	Mycale doellojuradoi	Burton 1940	Scarabino etal, 2006
Porifera	Tedaniidae	Tedania	Tedania massa	Ridley & Dendy 1886	Scarabino etal, 2006
Annelida	Cirratulidae	Cirratulus	Cirratulus cirratus	Müller 1776	2006-Lopez Gappa
Annelida	Goniadidae	Goniada	Goniada falklandica	Pratt 1901	2006-Lopez Gappa
Annelida	Goniadidae	Ophioglycera	Ophioglycera eximia	Ehlers 1901	2006-Lopez Gappa
Annelida	Lumbrineridae	Lumbrineris	Lumbrineris magalhaensis	Kinberg 1865	2006-Lopez Gappa
Annelida	Lumbrineridae	Ninoe	Ninoe falklandica	Monro 1936	2006-Lopez Gappa
Annelida	Nereididae	Gymnonereis	Gymnonereis fauveli	Hartmann-Schröder 1962	2006-Lopez Gappa
Annelida	Oenonidae	Arabella	Arabella protomutans	Orensanz 1990	2006-Lopez Gappa
Annelida	Orbinidae	Phylo	Phylo felix	Kinberg 1866	2006-Lopez Gappa
Annelida	Phyllodocidae	Eteone	Eteone sculpta	Ehlers 1897	2006-Lopez Gappa
Annelida	Polynoidae	Halosydna	Halosydna patagonica	Kinberg 1859	2006-Lopez Gappa
Annelida	Syllidae	Typosyllis	Typosyllis prolixa	Ehlers 1901	2006-Lopez Gappa
Arthropoda	Ammotheidae	Achelia	Achelia parvula	Loman 1923	2006-Lopez Gappa
Arthropoda	Caprellidae	Caprella	Caprella penantis	Leach 1814	2006-Lopez Gappa
Arthropoda	Idoteidae	Edotia	Edotia tuberculata	Guérin-Méneville 1843	2006-Lopez Gappa
Arthropoda	Ischyroceridae	Jassa	Jassa alonsoae	Conlan 1990	2006-Lopez Gappa
Arthropoda	Liljeborgiidae	Liljeborgia	Liljeborgia georgiana	Schellenberg 1931	2006-Lopez Gappa
Arthropoda	Lysianassidae	Orchomenella	Orchomenella chilensis	Heller 1865	2006-Lopez Gappa
Arthropoda	Peracarida	Atylus	Atylus villosus	Bate 1861	2006-Lopez Gappa
Arthropoda	Phoxocephalidae	Proharpinia	Proharpinia antipoda	Schellenberg 1935	2006-Lopez Gappa
Arthropoda	Sebidae	Seba	Seba saundersii	Stebbing 1875	2006-Lopez Gappa
Arthropoda	Serolidae	Serolis	Serolis paradoxa	Fabricius 1775	2006-Lopez Gappa
Bryozoa	Candidae	Tricellaria	Tricellaria aculeata	d´Orbigny 1842	2006-Lopez Gappa
Bryozoa	Electridae	Electra	Electra monostachys	Busk 1854	2006-Lopez Gappa
Bryozoa	Hippothoidae	Celleporella	Celleporella hyalina	Linnaeus 1767	2006-Lopez Gappa
Bryozoa	Hippothoidae	Celleporella	Celleporella patagonica	Busk 1852	2006-Lopez Gappa
Bryozoa	Hippothoidae	Celleporella	Celleporella tehuelcha	López Gappa 1985	2006-Lopez Gappa
Bryozoa	Hippothoidae	Celleporella	Celleporella yagana	Moyano & Gordon 1980	2006-Lopez Gappa
Bryozoa	Immergentiidae	Immergentia	Immergentia zelandica patagonica	López Gappa 1981	2006-Lopez Gappa
Bryozoa	Lichenoporidae	Disporella	Disporella fimbriata	Busk 1875	2006-Lopez Gappa
Bryozoa	Smittinidae	Parasmittina	Parasmittina dubitata	Hayward 1980	2006-Lopez Gappa
Bryozoa	Smittinidae	Smittina	Smittina jullieni	Moyano 1983	2006-Lopez Gappa
Bryozoa	Smittinidae	Smittina	Smittina smittiana	Busk 1884	2006-Lopez Gappa
Bryozoa	Tubuliporidae	Tubulipora	Tubulipora anderssoni	Borg 1944	2006-Lopez Gappa
Bryozoa	Tubuliporidae	Tubulipora	Tubulipora organisans	d´Orbigny 1839	2006-Lopez Gappa
Bryozoa	Umbonulidae	Umbonula	Umbonula alvareziana	d´Orbigny 1842	2006-Lopez Gappa
Cnidaria	Sertulariidae	Sertularella	Sertularella robusta	Coughtrey 1876	2006-Lopez Gappa
Cnidaria	Sertulariidae	Symplectoscyphus	Symplectoscyphus milneanus	d´Orbigny 1846	2006-Lopez Gappa
Echinodermata	Cucumariidae	Pseudocnus	Pseudocnus dubiosus	Semper 1868	2006-Lopez Gappa
Echinodermata	Schizasteridae	Abatus	Abatus cavernosus	Philipii 1845	2006-Lopez Gappa
Entoprocta	Pedicellinidae	Pedicellina	Pedicellina cernua	Pallas 1771	2006-Lopez Gappa
Porifera	Suberitidae	Pseudosuberites	Pseudosuberites sulcatus	Thiele 1905	2006-Lopez Gappa
Annelida	Maldanidae	Clymenella	Clymenella minor	Arwidsson 1911	2006-Lopez Gappa, 1991-Genzano
Echinodermata	Cucumariidae	Hemioedema	Hemioedema spectabilis	Ludwig 1883	2006-Lopez Gappa, Bastida et al. 1992, Centurion-Lopez Gappa-2012
Annelida	Nereididae	Eunereis	Eunereis patagonica	McIntosh 1885	2006-Lopez Gappa, Centurion-Lopez Gappa-2012
Annelida	Onuphidae	Kinbergonuphis	Kinbergonuphis dorsalis	Ehlers 1897	2006-Lopez Gappa, Centurion-Lopez Gappa-2012
Annelida	Polynoidae	Harmothoe	Harmothoe spinosa	Kinberg 1856	2006-Lopez Gappa, Centurion-Lopez Gappa-2012
Arthropoda	Austrodecidae	Austrodecus	Austrodecus curtipes	Stock 1957	2006-Lopez Gappa, Centurion-Lopez Gappa-2012
Arthropoda	Corophiidae	Haplocheira	Haplocheira barbimana robusta	Barnard 1932	2006-Lopez Gappa, Centurion-Lopez Gappa-2012
Arthropoda	Serolidae	Cristaserolis	Cristaserolis gaudichaudi	Audouin & Milne-Edwards 1841	2006-Lopez Gappa, Centurion-Lopez Gappa-2012
Brachiopoda	Terebratellidae	Magellania	Magellania venosa	Solander 1786	2006-Lopez Gappa, Centurion-Lopez Gappa-2012
Bryozoa	Bitectiporidae	Metroperiella	Metroperiella galeata	Busk 1854	2006-Lopez Gappa, Centurion-Lopez Gappa-2012
Bryozoa	Cellaridae	Cellaria	Cellaria malvinensis	Busk 1852	2006-Lopez Gappa, Centurion-Lopez Gappa-2012
Bryozoa	Celleporidae	Celleporina	Celleporina bicostata	Hayward 1980	2006-Lopez Gappa, Centurion-Lopez Gappa-2012
Bryozoa	Celleporidae	Osthimosia	Osthimosia eatonensis	Busk 1881	2006-Lopez Gappa, Centurion-Lopez Gappa-2012
Bryozoa	Chaperiidae	Chaperiopsis	Chaperiopsis galeata	Busk 1884	2006-Lopez Gappa, Centurion-Lopez Gappa-2012
Bryozoa	Exochellidae	Exochella	Exochella longirostris	Jullien 1888	2006-Lopez Gappa, Centurion-Lopez Gappa-2012
Bryozoa	Microporidae	Andreella	Andreella patagonica	López Gappa 1981	2006-Lopez Gappa, Centurion-Lopez Gappa-2012
Bryozoa	Romancheinidae	Romancheina	Romancheina labiosa	Busk 1854	2006-Lopez Gappa, Centurion-Lopez Gappa-2012
Sipuncula	Golfingiidae	Golfingia	Golfingia margaritacea	Sars 1851	2006-Lopez Gappa, Centurion-Lopez Gappa-2012
Cnidaria	Plumulariidae	Plumularia	Plumularia setacea	Linnaeus 1758	2006-Lopez Gappa, Genzano et al. 2009
Annelida	Oenonidae	Notocirrus	Notocirrus virginis	Kinberg 1865	2006-Lopez Gappa, Orensanz 1974b; Rullier & Amoreux 1979; Scarabino etal, 2006
Arthropoda	Tanaididae	Allotanais	Allotanais hirsutus	Beddard 1886	2006-Lopez Gappa; 2002-Schmidt
Echinodermata	Antedonidae	Promachocrinus	Promachocrinus kerguelensis	Carpenter, 1879	2006-Mutschke
Echinodermata	Benthopectinidae	Cheiraster	Cheiraster planeta	Sladen 1889	2006-Mutschke
Echinodermata	Cidaridae	Austrocidaris	Austrocidaris lorioli	Mortensen 1903	2006-Mutschke
Echinodermata	Ctenodiscidae	Ctenodiscus	Ctenodiscus procurator	Sladen 1889	2006-Mutschke
Echinodermata	Echinasteridae	Henricia	Henricia obesa	Sladen 1889	2006-Mutschke
Echinodermata	Echinasteridae	Henricia	Henricia studeri	Perrier 1891	2006-Mutschke
Echinodermata	Ganeriidae	Ganeria	Ganeria falklandica	Gray 1847	2006-Mutschke
Echinodermata	Goniasteridae	Hippasteria	Hippasteria falklandica	Fisher 1940	2006-Mutschke
Echinodermata	Odontasteridae	Odontaster	Odontaster meridionalis	Smith 1876	2006-Mutschke
Echinodermata	Odontasteridae	Odontaster	Odontaster penicillatus	Philippi 1870	2006-Mutschke
Echinodermata	Pterasteridae	Calyptraster	Calyptraster tenuissimus	Bernasconi 1966	2006-Mutschke
Echinodermata	Schizasteridae	Brisaster	Brisaster moseleyi	Agassiz 1881	2006-Mutschke
Echinodermata	Solasteridae	Lophaster	Lophaster stellans	Sladen 1889	2006-Mutschke
Echinodermata	Ophiactidae	Ophiactis	Ophiactis asperula	Philippi 1858	2006-Mutschke, Centurion-Lopez Gappa-2012
Echinodermata	Arbaciidae	Arbacia	Arbacia dufresnei	Blainville 1825	2006-Mutschke; Zaixso & Lizarralde 2000
Mollusca	Gastrochaenidae	Rocellaria	Rocellaria carcellesi	Castellanos 1970	Scarabino etal, 2006, Catellanos 1970
Mollusca	Lasaeidae	Kellia	Kellia suborbicularis	Montagu 1803	Scarabino etal, 2006, Keen 1971; Com. Soc. Malac. De Uruguay 2003
Mollusca	Tellinidae	Macoma	Macoma uruguayensis	Smith 1885	Scarabino etal, 2006, Zaixso 1996; Bonino de Langguth 1979; Scarabino 2003
Mollusca	Carditidae	Carditamera	Carditamera plata	Ihering 1907	Scarabino etal, 2006; Castellanos 1971; Scarabino 2003
Arthropoda	Archaeobalanidae	Notobalanus	Notobalanus flosculus	Darwin, 1854	Vinuesa, 2006
Arthropoda	Bopyridae	Pseudione	Pseudione galacanthae	Hensen 1897	Vinuesa, 2006
Arthropoda	Bopyridae	Pseudione	Pseudione tuberculata	Richardson 1904	Vinuesa, 2006
Arthropoda	Cancridae	Metacarcinus	Metacarcinus edwardsii	Bell 1835	Vinuesa, 2006
Arthropoda	Caprellidae	Caprella	Caprella ungulina	Mayer 1903	Vinuesa, 2006
Arthropoda	Cryptoniscidae	Liriopsis	Liriopsis pygmaea	Rathke 1843	Vinuesa, 2006
Arthropoda	Peltogastridae	Briarosaccus	Briarosaccus callosus	Boschma 1930	Vinuesa, 2006
Arthropoda	Tetrasquillidae	Heterosquilla	Heterosquilla polydactyla	von Martens 1881	Vinuesa, 2006
Arthropoda	Squillidae	Pterygosquilla	Pterygosquilla armata	Milne-Edwards 1837	Vinuesa, 2006; Boschi 1997
Annelida	Serpulidae	Protolaeospira	Protolaeospira tricostalis	Lamarck 1818	2007-Gappa
Annelida	Serpulidae	Serpula	Serpula narconensis	Baird 1865	2007-Gappa
Annelida	Sabellariidae	Idanthyrsus	Idanthyrsus armatus	Kinberg 1867	2007-Gappa, Rios et al. 2003,Centurion-Lopez Gappa-2012
Porifera	Acarnidae	Iophon	Iophon proximun	Ridley 1881	2007-Gappa; Lopez Gappa & Landoni, 2005
Echinodermata	Heliasteridae	Labidiaster	Labidiaster radiosus	Lütken 1872	2007-Gappa; Bastida et al. 1992
Arthropoda	Lysianassidae	Orchomenella	Orchomenella acantura	Schellenberg, 1931	2007-Lovrich
Arthropoda	Paguridae	Pagurus	Pagurus criniticornis	Dana 1852	2007-Lovrich
Arthropoda	unclassified Arthropoda 2	Iphimediella	Iphimediella rigida	Barnard, 1930	2007-Lovrich
Mollusca	Corbulidae	Corbula	Corbula patagonica	d´Orbigny 1846	Carranza & Rodriguez, 2007; Zaixso 1996; Scarabino 2003
Mollusca	Mytillidae	Brachidontes	Brachidontes rodriguezi	d´Orbigny 1842	Adami et al. 2007; Castellanos 1971; Zaixso 1996, Cuevas et al 2006
Arthropoda	Lithodidae	Neolithodes	Neolithodes diomedeae	Benedict 1895	Ahyong, S. 2013
Arthropoda	Lithodidae	Paralomis	Paralomis tuberipes	Macpherson, 1988	Ahyong, S. 2013
Annelida	Chaetopteridae	Phyllochaetopterus	Phyllochaetopterus socialis platensis	Hartman 1953	Albano etal 2009
Mollusca	Nuculanidae	Ledella	Ledella orixa	Dall 1927	Allen & Hannah 1989
Mollusca	Nuculidae	Nucula	Nucula callicredemna	Dall, 1890	Allen, 2008
Mollusca	Cetoconchidae	Cetoconcha	Cetoconcha braziliensis	Allen & Morgan, 1981	Allen-2008
Mollusca	Cetoconchidae	Cetoconcha	Cetoconcha bulla	Verrill, 1884	Allen-2008
Mollusca	Cuspidariidae	Cardiomya	Cardiomya knudseni	Allen & Morgan, 1981	Allen-2008
Mollusca	Cuspidariidae	Cuspidaria	Cuspidaria barnardi	Knudsen, 1970	Allen-2008
Mollusca	Cuspidariidae	Cuspidaria	Cuspidaria circinata	Jeffreys, 1876	Allen-2008
Mollusca	Cuspidariidae	Cuspidaria	Cuspidaria parva	Verrill & Bush, 1898	Allen-2008
Mollusca	Cuspidariidae	Myonera	Bathyneaera hadalis	Allen & Morgan, 1981	Allen-2008
Mollusca	Cuspidariidae	Myonera	Myonera atlantica	Allen & Morgan, 1981	Allen-2008
Mollusca	Cuspidariidae	Myonera	Myonera paucistriata	Dall, 1886	Allen-2008
Mollusca	Cuspidariidae	Rhinoclama	Rhinoclama notabilis	Jeffreys, 1876	Allen-2008
Mollusca	Cuspidariidae	Tropidomya	Tropidomya abbreviata	Forbes, 1843	Allen-2008
Mollusca	Kellielidae	Kelliella	Kelliella elongata	Allen, 2001	Allen-2008
Mollusca	Lametilidae	Prelametila	Prelametila clarkei	Allen & Sanders, 1973	Allen-2008
Mollusca	Limidae	Limatula	Limatula subovata	Jeffreys, 1876	Allen-2008
Mollusca	Limopsidae	Aspalima	Aspalima intermedia	Oliver & Allen, 1980	Allen-2008
Mollusca	Limopsidae	Aspalima	Aspalima spicata	Oliver & Allen, 1980	Allen-2008
Mollusca	Lyonsiellidae	Lyonsiella	Lyonsiella abyssicola	G. O. Sars, 1872	Allen-2008
Mollusca	Lyonsiellidae	Lyonsiella	Lyonsiella subquadrata	Jeffreys, 1881	Allen-2008
Mollusca	Lyonsiellidae	Policordia	Policordia gemma	Verrill, 1880	Allen-2008
Mollusca	Malletiidae	Malletia	Clencharia abyssorum	Verrill & Bush, 1898	Allen-2008
Mollusca	Malletiidae	Malletia	Katadesmia cuneata	Jeffreys, 1876	Allen-2008
Mollusca	Malletiidae	Malletia	Malletia grasslei	Sanders & Allen, 1985	Allen-2008
Mollusca	Montacutidae	Kurtiella	Kurtiella verrilli	Dall, 1899	Allen-2008
Mollusca	Mytilidae	Dacrydium	Dacrydium ockelmanni	Mattson & Warén, 1977	Allen-2008
Mollusca	Neilonellidae	Neilonella	Neilonella erebus	Clarke, 1959	Allen-2008
Mollusca	Neilonellidae	Neilonella	Neilonella whoii	Allen & Sanders, 1996	Allen-2008
Mollusca	Neoleptonidae	Neolepton	Neolepton profundorum	Allen, 2000	Allen-2008
Mollusca	Nuculanidae	Ledella	Ledella aberrata	Allen & Sanders, 1996	Allen-2008
Mollusca	Nuculanidae	Ledella	Ledella argentinae	Allen & Hannah, 1989	Allen-2008
Mollusca	Nuculanidae	Ledella	Ledella jamesi	Allen & Hannah, 1989	Allen-2008
Mollusca	Nuculanidae	Ledella	Ledella sublevis	Verrill & Bush, 1898	Allen-2008
Mollusca	Nuculanidae	Ledella	Ledella ultima	Smith, 1885	Allen-2008
Mollusca	Nuculanidae	Propeleda	Propeleda carpenteri	Dall, 1881	Allen-2008
Mollusca	Nuculidae	Brevinucula	Brevinucula verrillii	Rhind & Allen, 1992	Allen-2008
Mollusca	Nuculidae	Ennucula	Ennucula perforata	Rhind & Allen, 1992	Allen-2008
Mollusca	Nuculidae	Nucula	Nucula atacellana	Schenk, 1939	Allen-2008
Mollusca	Propeamussiidae	Catillopecten	Catillopecten eucymatus	Dall, 1898	Allen-2008
Mollusca	Propeamussiidae	Cyclopecten	Cyclopecten hoskynsi	Verrill, 1873	Allen-2008
Mollusca	Protocuspidariidae	Protocuspidaria	Protocuspidaria verityi	Allen & Morgan 1981	Allen-2008
Mollusca	Sareptidae	Pristigloma	Pristigloma nitens	Jeffreys, 1876	Allen-2008
Mollusca	Siliculidae	Silicula	Silicula fragilis	Jeffreys, 1879	Allen-2008
Mollusca	Siliculidae	Silicula	Silicula patagonica	Dall 1908	Allen-2008
Mollusca	Thraciidae	Asthenothaerus	Asthenothaerus hemphilli	Dall, 1886	Allen-2008
Mollusca	Thyasiridae	Axinulus	Axinulus alleni	Carrozza, 1981	Allen-2008
Mollusca	Thyasiridae	Axinulus	Axinulus subequatorius	Payne & Allen, 1991	Allen-2008
Mollusca	Thyasiridae	Genaxinus	Genaxinus eumyarius	M. Sars, 1870	Allen-2008
Mollusca	Thyasiridae	Mendicula	Mendicula carrozae	Payne & Allen, 1991	Allen-2008
Mollusca	Thyasiridae	Mendicula	Mendicula pygmaea	Verrill & Bush, 1898	Allen-2008
Mollusca	Thyasiridae	Thyasira	Parathyasira equalis	Verrill & Bush, 1898	Allen-2008
Mollusca	Thyasiridae	Thyasira	Thyasira subcircularis	Payne & Allen, 1991	Allen-2008
Mollusca	Thyasiridae	Thyasira	Thyasira subovata	subovata Jeffreys, 1881	Allen-2008
Mollusca	Thyasiridae	Thyasira	Thyasira succisa	atlantica Payne & Allen, 1991	Allen-2008
Mollusca	Tindariidae	Tindaria	Tindaria callistiformis	Verrill & Bush, 1897	Allen-2008
Mollusca	Tindariidae	Tindaria	Tindaria miniscula	Sanders & Allen, 1977	Allen-2008
Mollusca	Vesicomyidae	Vesicomya	Vesicomya atlantica	Smith, 1885	Allen-2008
Mollusca	Yoldiidae	Yoldiella	Yoldiella americana	Allen, Sanders & Hannah, 1995	Allen-2008
Mollusca	Yoldiidae	Yoldiella	Yoldiella argentinensis	Allen, Sanders & Hannah, 1995	Allen-2008
Mollusca	Yoldiidae	Yoldiella	Yoldiella biguttata	Allen, Sanders & Hannah, 1995	Allen-2008
Mollusca	Yoldiidae	Yoldiella	Yoldiella blanda	Allen, Sanders & Hannah, 1995	Allen-2008
Mollusca	Yoldiidae	Yoldiella	Yoldiella curta	Verrill & Bush, 1898	Allen-2008
Mollusca	Yoldiidae	Yoldiella	Yoldiella ella	Allen, Sanders & Hannah, 1995	Allen-2008
Mollusca	Yoldiidae	Yoldiella	Yoldiella extensa	Allen, Sanders & Hannah, 1995	Allen-2008
Mollusca	Yoldiidae	Yoldiella	Yoldiella jeffreysi	Hidalgo, 1879	Allen-2008
Mollusca	Yoldiidae	Yoldiella	Yoldiella profundorum	Allen, Sanders & Hannah, 1995	Allen-2008
Mollusca	Yoldiidae	Yoldiella	Yoldiella robusta	Allen, Sanders & Hannah, 1995	Allen-2008
Mollusca	Yoldiidae	Yoldiella	Yoldiella similiris	Allen, Sanders & Hannah, 1995	Allen-2008
Mollusca	Yoldiidae	Yoldiella	Yoldiella subcircularis	Odhner, 1960	Allen-2008
Mollusca	Bathyspinulidae	Bathyspinula	Bathyspinula hilleri	Allen & Sanders, 1982	Allen-2008; Allen & Sanders, 1982; Huber, 2010; Janssen & Krylova, 2014
Mollusca	Bathyspinulidae	Bathyspinula	Bathyspinula scheltemai	Allen & Sanders, 1982	Allen-2008; Huber, 2010;
Nematoda	Anticomidae	Anticoma	Anticoma tenuis	Allgén 1930	Allgén 1930
Nematoda	Tripyloididae	Tripyloides	Tripyloides gracilis	Ditlevsen 1918	Allgen 1931
Nematoda	Linhomoeidae	Desmolaimus	Desmolaimus greenpatchi	Allgén 1959	Allgén, C. A. 1959.
Nematoda	Linhomoeidae	Eumorpholaimus	Eumorpholaimus falklandiae	Allgén 1959	Allgén, C. A. 1959.
Nematoda	Linhomoeidae	Eumorpholaimus	Eumorpholaimus paracylindricaudatus	Gerlach 1963	Allgén, C. A. 1959.
Mollusca	Buccinidae	Austrocominella	Austrocominella fueguensis	Ihering 1907	Allmon 1990
Mollusca	Nassariidae	Buccinanops	Buccinanops paytensis	Kiener 1834	Allmon 1990
Arthropoda	Exoedicerotidae	Exoediceropsis	Exoediceropsis affinis	Alonso de Pina 1997	Alonso de Pina 1997
Platyhelmintes	Bothriocephalidae	Bothriocephalus	Bothriocephalus timii	Gil de Pertierra, Arredondo, Kuchta & Incorvaia, 2015	Alves-etal-2017
Platyhelmintes	Bothriocephalidae	Clestobothrium	Clestobothrium crassiceps	Rudolphi, 1819	Alves-etal-2017
Platyhelmintes	Bothriocephalidae	Clestobothrium	Clestobothrium cristinae	Gil de Pertierra, Incorvaia & Arredondo, 2011	Alves-etal-2017
Platyhelmintes	Bothriocephalidae	Clestobothrium	Clestobothrium splendidum	Gil de Pertierra, Incorvaia & Arredondo, 2011	Alves-etal-2017
Platyhelmintes	Cathetocephalidae	Cathetocephalus	Cathetocephalus australis	Schmidt & Beveridge, 1990	Alves-etal-2017
Platyhelmintes	Echeneibothriidae	Notomegarhynchus	Notomegarhynchus navonae	Ivanov & Campbell, 2002	Alves-etal-2017
Platyhelmintes	Echinobothriidae	Coronocestus	Coronocestus notoguidoi	Ivanov, 1997	Alves-etal-2017
Platyhelmintes	Echinobothriidae	Halysioncum	Halysioncum megacanthum	Ivanov & Campbell, 1998	Alves-etal-2017
Platyhelmintes	Echinobothriidae	Halysioncum	Halysioncum pigmentatum	Ostrowski de Núñez, 1971	Alves-etal-2017
Platyhelmintes	Eutetrarhynchidae	Dollfusiella	Dollfusiella acuta	Menoret & Ivanov, 2015	Alves-etal-2017
Platyhelmintes	Eutetrarhynchidae	Dollfusiella	Dollfusiella taminii	Menoret & Ivanov, 2014	Alves-etal-2017
Platyhelmintes	Eutetrarhynchidae	Dollfusiella	Dollfusiella vooremi	São Clemente & Gomes, 1989	Alves-etal-2017
Platyhelmintes	Eutetrarhynchidae	Mecistobothrium	Mecistobothrium oblongum	Menoret & Ivanov, 2015	Alves-etal-2017
Platyhelmintes	Eutetrarhynchidae	Parachristianella	Parachristianella damiani	Menoret & Ivanov, 2014	Alves-etal-2017
Platyhelmintes	Gyrocotylidae	Gyrocotyle	Gyrocotyle maxima	MacDonagh, 1927	Alves-etal-2017
Platyhelmintes	Gyrocotylidae	Gyrocotyle	Gyrocotyle rugosa	Diesing, 1850	Alves-etal-2017
Platyhelmintes	Lacistorhynchidae	Callitetrarhynchus	Callitetrarhynchus gracilis	Rudolphi, 1819	Alves-etal-2017
Platyhelmintes	Lacistorhynchidae	Dasyrhynchus	Dasyrhynchus pacificus	Robinson, 1965	Alves-etal-2017
Platyhelmintes	Lacistorhynchidae	Grillotia	Grillotia Christianella carvajalregorum	Menoret & Ivanov, 2009	Alves-etal-2017
Platyhelmintes	Lacistorhynchidae	Grillotia	Grillotia Christianella minuta	van Beneden, 1849	Alves-etal-2017
Platyhelmintes	Lacistorhynchidae	Grillotia	Grillotia Grillotia borealis	Keeney & Campbell, 2001	Alves-etal-2017
Platyhelmintes	Lacistorhynchidae	Grillotia	Grillotia Grillotia erinaceus	van Beneden, 1858	Alves-etal-2017
Platyhelmintes	Lacistorhynchidae	Grillotia	Grillotia Grillotia patagonica	Menoret & Ivanov, 2012	Alves-etal-2017
Platyhelmintes	Lacistorhynchidae	Lacistorhynchus	Lacistorhynchus tenuis	van Beneden, 1858	Alves-etal-2017
Platyhelmintes	Onchobothriidae	Acanthobothrium	Acanthobothrium marplatense	Ivanov & Campbell, 1998	Alves-etal-2017
Platyhelmintes	Onchobothriidae	Acanthobothrium	Acanthobothrium zapterycum	Ostrowski de Núñez, 1971	Alves-etal-2017
Platyhelmintes	Paraberrapecidae	Paraberrapex	Paraberrapex atlanticus	Mutti & Ivanov, 2016	Alves-etal-2017
Platyhelmintes	Phyllobothriidae	Crossobothrium	Crossobothrium antonioi	Ivanov, 2009	Alves-etal-2017
Platyhelmintes	Phyllobothriidae	Crossobothrium	Crossobothrium pequeae	Ivanov, 2009	Alves-etal-2017
Platyhelmintes	Phyllobothriidae	Orygmatobothrium	Orygmatobothrium juani	Ivanov, 2008	Alves-etal-2017
Platyhelmintes	Phyllobothriidae	Orygmatobothrium	Orygmatobothrium schmittii	Suriano & Labriola, 2001	Alves-etal-2017
Platyhelmintes	Pterobothriidae	Pterobothrium	Pterobothrium heteracanthum	Diesing, 1850	Alves-etal-2017
Platyhelmintes	Rhinebothriidae	Rhinebothrium	Rhinebothrium chilensis	Euzet & Carvajal, 1973	Alves-etal-2017
Platyhelmintes	Sphyriocephalidae	Hepatoxylon	Hepatoxylon trichiuri	Holten, 1802	Alves-etal-2017
Platyhelmintes	Taxa incertae sedis	Anthobothrium	Anthobothrium galeorhini	Suriano, 2002	Alves-etal-2017
Platyhelmintes	Taxa incertae sedis	Calliobothrium	Calliobothrium australis	Ostrowski de Núñez, 1973	Alves-etal-2017
Platyhelmintes	Taxa incertae sedis	Guidus	Guidus argentinense	Ivanov, 2006	Alves-etal-2017
Platyhelmintes	Taxa incertae sedis	Symcallio	Symcallio barbarae	Ivanov & Brooks, 2002	Alves-etal-2017
Platyhelmintes	Taxa incertae sedis	Symcallio	Symcallio lunae	Ivanov & Brooks, 2002	Alves-etal-2017
Platyhelmintes	Tentaculariidae	Heteronybelinia	Heteronybelinia mattisi	Menoret & Ivanov, 2013	Alves-etal-2017
Platyhelmintes	Tentaculariidae	Heteronybelinia	Heteronybelinia nipponica	Yamaguti, 1952	Alves-etal-2017
Platyhelmintes	Triaenophoridae	Anonchocephalus	Anonchocephalus argentinensis	Szidat, 1961	Alves-etal-2017
Platyhelmintes	Triaenophoridae	Anonchocephalus	Anonchocephalus chilensis	Riggenbach, 1896	Alves-etal-2017
Platyhelmintes	Triaenophoridae	Anonchocephalus	Anonchocephalus patagonicus	Suriano & Labriola, 1998	Alves-etal-2017
Arthropoda	Lithodidae	Paralomis	Paralomis birsteini	Macpherson 1988	Aran & retamal, 1999; Anosov et al., 2014
Arthropoda	Lampropidae	Hemilamprops	Hemilamprops lotusae	Bacescu 1969	Bacescu 1969
Arthropoda	Aegidae	Aega	Aega edwardsi	Dollfus 1891	Bail P. & Poppe G.T. 2001
Arthropoda	Austrodecidae	Austrodecus	Austrodecus pushkini	Child, 1994	Bamber, R. 2007
Arthropoda	Sesarmidae	Armases	Armases rubripes	Rathbun 1897	Barattini & Ureta 1961; Abele 1972; Rathbun 1918; Nion 1979; Scarabino et al. 1976; Luppi et al. 2003; Scarabino etal 2006
Arthropoda	Pinnotheridae	Pinnixa	Pinnixa chaetopterana	Rathbun 1919	Barattini & Ureta 1961; Bordín 1987; Mello 1990; Scarabino etal, 2006
Arthropoda	Platyxanthidae	Danielethus	Danielethus patagonicus	Milne-Edwards 1879	Barattini & Ureta 1961; Juanicó & Rodríguez-Moyano 1976; Scarabino etal, 2006
Arthropoda	Tetrasquillidae	Heterosquilla	Heterosquilla platensis	Berg 1900	Barattini & Ureta 1961; Manning 1969; Scarabino etal, 2006
Echinodermata	Ophiolepididae	Ophioplocus	Ophioplocus januarii	Lütken 1856	Barattini 1938; Barattini & Ureta 1961; Bernasconi & D´Agostino 1977, Bremec & Giberto 2004; Scarabino etal, 2006
Echinodermata	Mellitidae	Encope	Encope emarginata	Leske 1778	Barattini 1938; Bernasconi 1941a, 1941b, 1953, 1966; Milstein et al. 1976; Roux & Bremec 1996; Riestra et al. 1998; Martínez & Mooi 2005; Scarabino etal, 2006
Echinodermata	Asterinidae	Asterina	Asterina stellifera	Möbius 1859	Barattini 1938; Bernasconi 1955, 1973, 1966; Riestra et al. 1992, 1998; Bremec & Giberto 2004; Demicheli & Scarabino 2006
Echinodermata	Astropectinidae	Astropecten	Astropecten brasiliensis	Müller & Troschel 1842	Barattini 1938; Juanicó & Rodríguez-Moyano 1976; Roux & Bremec 1996; Scarabino etal 2006
Mollusca	Muricidae	Muricopsis	Muricopsis necocheana	Pilsbry 1900	Barattini 1951, Vokes 1986
Mollusca	Retusidae	Pyrunculus	Pyrunculus caelatus	Bush 1885	Barattini 1951; Bastida et al. 1992
Arthropoda	Peracarida	Ampelisca	Ampelisca statenensis	Barnard 1932	Barnard 1932
Arthropoda	Synopiidae	Bruzelia	Bruzelia poton	Barnard 1972	Barnard 1972
Bryozoa	Buffonellodidae	Hippadenella	Hippadenella margaritifera	Quoy & Gaimard, 1824	Barnes & Lehan, 2001, Centurion-Lopez Gappa-2012
Bryozoa	Arachnopusiidae	Arachnopusia	Arachnopusia monoceros	Busk 1854	Barnes & Lehan, 2001; Bastida et al. 1992, Centurion-Lopez Gappa-2012
Annelida	Polynoidae	Harmothoe	Harmothoe exanthema	Grube 1856	Barnich Orensanz & Fiege 2012
Annelida	Polynoidae	Harmothoe	Harmothoe madrynensis	Barnich Orensanz & Fiege 2012	Barnich Orensanz & Fiege 2012
Mollusca	Loliginidae	Doryteuthis	Doryteuthis gahi	d´Orbigny 1835	Baron & Re 2002; Baron 2001; Pineda 1996
Arthropoda	Halacaridae	Agauopsis	Agauopsis cryptorhyncha	Trouessart 1889	Bartsch, 2009
Arthropoda	Halacaridae	Agauopsis	Agauopsis racki	Newell 1984	Bartsch, 2009
Arthropoda	Halacaridae	Copidognathus	Copidognathus longirostris	Trouessart 1896	Bartsch, 2009
Arthropoda	Halacaridae	Copidognathus	Copidognathus obsoletus	André 1938	Bartsch, 2009
Arthropoda	Halacaridae	Halacarellus	Halacarellus eltanini	Newell 1984	Bartsch, I., 2009
Arthropoda	Halacaridae	Halacarellus	Halacarellus harioti	Trouessart 1889	Bartsch, I., 2009
Arthropoda	Halacaridae	Halacarellus	Halacarellus novellus	Bartsch & Pugh 1994	Bartsch, I., 2009
Arthropoda	Halacaridae	Halacarus	Halacarus echinatus	Newell 1984	Bartsch, I., 2009
Arthropoda	Halacaridae	Halacarus	Halacarus lamellipes	Newell 1984	Bartsch, I., 2009
Arthropoda	Halacaridae	Rhombognathus	Rhombognathus auster	Bartsch 1989	Bartsch, I., 2009
Arthropoda	Serolidae	Leptoserolis	Leptoserolis sheppardae	Bastida & Torti 1969	Bastida & Torti 1969
Bryozoa	Bugulidae	Himantozoum	Himantozoum obtusum	Hastings 1943	Bastida et al. 1992
Bryozoa	Cribrilinidae	Jolietina	Jolietina latimarginata	Busk 1884	Bastida et al. 1992
Bryozoa	Hippothoidae	Hippothoa	Hippothoa flagellum	Manzoni 1870	Bastida et al. 1992
Bryozoa	Pseudidmoneidae	Pseudidmonea	Pseudidmonea fissurata	Busk, 1886	Bastida et al. 1992
Echinodermata	Cucumariidae	Trachythyone	Trachythyone parva	Ludwig, 1875	Bastida et al. 1992
Echinodermata	Cucumariidae	Trachythyone	Trachythyone peruana	Semper, 1868	Bastida et al. 1992
Mollusca	Acteonidae	Acteon	Acteon punctostriatus	Adams 1840	Bastida et al. 1992
Mollusca	Borsoniidae	Typhlodaphne	Typhlodaphne filostriata	Strebel, 1905	Bastida et al. 1992
Mollusca	Borsoniidae	Typhlodaphne	Typhlodaphne purissima	Strebel, 1908	Bastida et al. 1992
Mollusca	Buccinidae	Prosipho	Prosipho cancellatus	Smith, 1915	Bastida et al. 1992
Mollusca	Buccinidae	Prosipho	Prosipho chordatus	Strebel 1908	Bastida et al. 1992
Mollusca	Columbellidae	Pyrene	Pyrene agnesia	Strebel, 1905	Bastida et al. 1992
Mollusca	Cylichnidae	Toledonia	Toledonia limnaeaformis	Smith, 1879	Bastida et al. 1992
Mollusca	Mangeliidae	Propebela	Propebela lateplicata	Strebel, 1905	Bastida et al. 1992
Mollusca	Muricidae	Tromina	Tromina bella	Powell, 1951	Bastida et al. 1992
Mollusca	Philinidae	Philine	Philine argentina	Carcelles 1947	Bastida et al. 1992
Mollusca	Plicatulidae	Plicatula	Plicatula spondyloidea	Meuschen Arango & Molina 1878	Bastida et al. 1992
Mollusca	Pyramidellidae	Eulimella	Eulimella rudis	Watson 1885	Bastida et al. 1992
Mollusca	Pyramidellidae	Turbonilla	Turbonilla bahiense	Castellanos 1982	Bastida et al. 1992
Mollusca	Pyramidellidae	Turbonilla	Turbonilla paralaminata	Castellanos 1982	Bastida et al. 1992
Mollusca	Raphitomidae	Pleurotomella	Pleurotomella aguayoi	Carcelles, 1953	Bastida et al. 1992
Mollusca	Solariellidae	Solariela	Solariela kempi	Powell 1951	Bastida et al. 1992
Bryozoa	Aeteidae	Aetea	Aetea anguina	Linnaeus 1758	Bastida et al. 1992, Centurion-Lopez Gappa-2012
Bryozoa	Microporidae	Andreella	Andreella uncifera	Busk 1884	Bastida et al. 1992, Centurion-Lopez Gappa-2012
Mollusca	Buccinidae	Pareuthria	Pareuthria ringei	Strebel 1905	Bastida et al. 1992, Rios et al. 2003; Castellanos & Fernandez 1965
Mollusca	Marginellidae	Prunum	Prunum prunum	Gmelin, 1791	Bastida et al. 1992: Castellanos 1972
Mollusca	Columbellidae	Anachis	Anachis isabellei	d´Orbigny 1841	Bastida et al. 1992; Bonino de Langguth 1979
Mollusca	Fasciolariidae	Cavinetnea	Cavinetnea insularis	Fernández 1977	Bastida et al. 1992; Carcelles 1954
Mollusca	Ranellidae	Fusitriton	Fusitriton magellanicus	Röding 1798	Bastida et al. 1992; Carcelles 1954, Carranza & Horta 2007
Mollusca	Crassatellidae	Crassinella	Crassinella marplatensis	Castellanos 1970	Bastida et al. 1992; Carranza & Rodriguez 2007; Castellanos 1971; Zaixso 1996; Castellanos 1971; Figueiras & Sicardi 1980
Mollusca	Calyptraeidae	Crepidula	Crepidula protea	d´Orbigny 1841	Bastida et al. 1992; Carranza & Rodriguez 2007; Castellanos 1971; Zaixso 1996; d´Orbigny 1841
Mollusca	Columbellidae	Aesopus	Aesopus metcalfei	Reeve 1858	Bastida et al. 1992; Castellanos 1971
Mollusca	Corbulidae	Aloidis	Aloidis lyonis	Pilsbry 1897	Bastida et al. 1992; Castellanos 1971
Mollusca	Terebridae	Duplicaria	Duplicaria gemmulata	Kiener 1835	Bastida et al. 1992; Castellanos 1971; Barattini & Ureta 1961
Mollusca	Pyramidellidae	Turbonilla	Turbonilla fasciata	d´Orbigny 1840	Bastida et al. 1992; Castellanos 1971; Castellanos 1972
Mollusca	Veneridae	Transempitar	Transempitar americana	Doello Jurado 1931	Bastida et al. 1992; Castellanos 1971; Scarabino 2003
Mollusca	Mangeliidae	Oenopota	Oenopota magellanica	Martens 1881	Bastida et al. 1992; Castellanos 1971; Zaixso 1996
Mollusca	Tegulidae	Tegula	Tegula patagonica	d´Orbigny 1835	Bastida et al. 1992; Castellanos 1971; Zaixso 1996; Dall 1893
Mollusca	Epitoniidae	Epitonium	Epitonium georgettinum	Kiener 1839	Bastida et al. 1992; Castellanos 1971; Zaixso 1996; Pastorino 1994; Formica-Corsi 1900-1901
Mollusca	Pyramidellidae	Turbonilla	Turbonilla uruguayensis	Pilsbry 1897	Bastida et al. 1992; Castellanos 1971; Zaixso 1996; Pilsbry 1897
Mollusca	Semelidae	Semele	Semele casali	Doello-Jurado 1949	Bastida et al. 1992; Castellanos 1971; Zaixso 1996; Scarabino 2003
Mollusca	Cyamiidae	Cyamiocardium	Cyamiocardium crassilabrum	Dell 1964	Bastida et al. 1992; Castellanos 1979
Mollusca	Lucinidae	Epicodakia	Epicodakia falklandica	Dell 1964	Bastida et al. 1992; Castellanos 1979
Mollusca	Neoleptonidae	Neolepton	Neolepton cobbi	Cooper & Preston 1910	Bastida et al. 1992; Castellanos 1979
Mollusca	Turritelidae	Turritella	Turritella algida	Melvill & Standen 1912	Bastida et al. 1992; Castellanos 1979
Mollusca	Crassatellidae	Crassinella	Crassinella lunulata	Conrad 1834	Bastida et al. 1992; Castellanos 1979; Scarabino 2003
Mollusca	Limopsidae	Limopsis	Limopsis hirtella	Rochebrune & Mabille 1889	Bastida et al. 1992; Castellanos 1982
Mollusca	Pyramidellidae	Eulimastoma	Eulimastoma canaliculatum	Adams 1850	Bastida et al. 1992; Castellanos 1982
Mollusca	Pyramidellidae	Odostomia	Odostomia multituberculata	Castellanos 1982	Bastida et al. 1992; Castellanos 1982
Mollusca	Calliostomatidae	Photinula	Photinula blakei	Clench-Aguayo 1938	Bastida et al. 1992; Castellanos 1982; Layerle & Scarabino 1984
Mollusca	Pyramidellidae	Turbonilla	Turbonilla dispar	Pilsbry 1897	Bastida et al. 1992; Castellanos 1982; Pilsbry 1897b
Mollusca	Pyramidellidae	Turbonilla	Turbonilla zulmae	Pimenta & Absalao 1998	Bastida et al. 1992; Castellanos 1982; Scarabino & Layerle 1984
Mollusca	Calliostomatidae	Calliostoma	Calliostoma modestulum	Strebel 1908	Bastida et al. 1992; Castellanos & Fernandez 1976
Mollusca	Acteonidae	Acteon	Acteon biplicatus	Strebel 1908	Bastida et al. 1992; Castellanos & Landoni 1986
Mollusca	Capulidae	Capulus	Capulus compresus	Smith 1891	Bastida et al. 1992; Castellanos, 1967
Mollusca	Naticidae	Falsilunatia	Falsilunatia soluta	Gould 1847	Bastida et al. 1992; Castellanos, 1990; Zaixso 1996
Mollusca	Eulimidae	Emiliostraca	Emiliostraca auricinta	Abbott 1958	Bastida et al. 1992; Figueiras & Sicardi 1980
Mollusca	Yoldiidae	Yoldia	Yoldia eightsii	Couthouy 1839	Bastida et al. 1992; Gordillo & Isla 1991; Castellanos 1967
Mollusca	Muricidae	Fuegotrophon	Fuegotrophon malvinarum	Strebel 1908	Bastida et al. 1992; Pastorino 2002
Mollusca	Gadilidae	Polyschides	Polyschides tetraschistus	Watson 1879	Bastida et al. 1992; Saez 1973; Saez et al. 1973; Scarabino 1970
Mollusca	Cuspidariidae	Cuspidaria	Cuspidaria platensis	Smith 1885	Bastida et al. 1992; Scarabino 2003
Mollusca	Carditidae	Cyclocardia	Cyclocardia velutina	Smith 1881	Bastida et al. 1992; Soot-Ryen, 1959; Dell, 1964b; Scarabino 2003
Mollusca	Naticidae	Tectonatica	Tectonatica impervia	Philippi 1845	Bastida et al. 1992; Ureta 1963; Pastorino 2005
Mollusca	Muricidae	Trophon	Trophon plicatus	Lightfoot, 1786	Bastida et al. 1992; Vokes 1991
Mollusca	Epitoniidae	Epitonium	Epitonium tenuistriatum	d´Orbigny 1839	Bastida et al. 1992; Zaixso 1996
Mollusca	Leptochitonidae	Leptochiton	Leptochiton medinae	Plate 1899	Bastida et al. 1992; Zaixso 1996; 8383 biocenosis; Castellanos 1951
Mollusca	Solariellidae	Solariela	Solariela patriae	Carcelles 1953	Bastida et al. 1992; Zaixso 1996; Carcelles 1953
Mollusca	Buccinidae	Pareuthria	Pareuthria rosea	Hombron & Jacquinot 1848	Bastida et al. 1992; Zaixso 1996; Castellanos & Fernandez 1905
Mollusca	Veneridae	Leukoma	Leukoma antiqua	King 1832	Bastida et al. 1992; Zaixso 1996; Verdinelli-Schuldt 1976
Mollusca	Calyptraeidae	Bostrycapulus	Bostrycapulus acuelata	Gmelin 1791	Bastida et al. 1992; Zaixso, 1996b
Mollusca	Calliostomatidae	Calliostoma	Calliostoma coppingeri	Smith 1880	Bastida et al. 1992; Zaixso, 1996b; 8383 biocenosis; Clench & Turner 1960
Mollusca	Buccinidae	Antistreptus	Antistreptus magellanicus	Dall 1902	Bastida et al. 1992;Castellanos 1982
Mollusca	Buccinidae	Pareuthria	Pareuthria paessleri	Strebel 1905	Bastida et al. 1992;Castellanos & Fernandez 1976
Bryozoa	Phidoloporidae	Reteporella	Reteporella magellensis aviculifer	Calvet, 1904	Bastida et al. 1993
Bryozoa	Beaniidae	Beania	Beania costata	Busk 1879	Bastida et al. 1993, Centurion-Lopez Gappa-2012
Mollusca	Gadilidae	Siphonodentalium	Siphonodentalium dalli	Pilsbry & Sharp 1898	Bastida et al. 1994
Bryozoa	Beaniidae	Beania	Beania magellanica	Busk 1852	Bastida et al. 1994, Centurion-Lopez Gappa-2012
Bryozoa	Crisiidae	Bicrisia	Bicrisia edwardsiana	d´Orbigny 1847	Bastida et al. 1995
Bryozoa	Smittinidae	Smittina	Smittina lebruni	Waters 1905	Bastida et al. 1995
Bryozoa	Calvetiidae	Calvetia	Calvetia dissimils	Borg 1944	Bastida et al. 1996
Mollusca	Condylocardiidae	Carditopsis	Carditopsis malvinae	d´Orbigny 1845	Bastida et al. 1997
Bryozoa	Lekythoporidae	Catadysis	Catadysis immersum	Busk 1884	Bastida et al. 1998
Bryozoa	Cellaridae	Cellaria	Cellaria ornata	d´Orbigny 1847	Bastida et al. 1999
Mollusca	Cylichnidae	Cylichna	Cylichna georgiana	Strebel 1908	Bastida et al. 2000
Bryozoa	Schizoporellidae	Escharina	Escharina johnstoni	Quelch, 1884	Bastida et al. 2001
Bryozoa	Schizoporellidae	Escharina	Escharina longispinata	Busk 1884	Bastida et al. 2002
Bryozoa	Microporidae	Flustrapora	Flustrapora magellanica	Moyano, 1970	Bastida et al. 2003
Bryozoa	Favoelariidae	Foveolaria	Foveolaria terrifica	Hincks 1881	Bastida et al. 2004
Mollusca	Buccinidae	Glypteuthria	Glypteuthria acuminata	Smith 1915	Bastida et al. 2005
Mollusca	Philobryidae	Lissarca	Lissarca miliaris	Philippi 1845	Bastida et al. 2006
Mollusca	Calliostomatidae	Margarella	Margarella expansa	Sowerby I 1838	Bastida et al. 2007
Mollusca	Mathildidae	Mathilda	Mathilda georgiana	Dall, 1927	Bastida et al. 2008
Bryozoa	Candidae	Menipea	Menipea flagellifera	Busk 1884	Bastida et al. 2009
Mollusca	Buccinidae	Meteuthria	Meteuthria martensis	Strebel 1905	Bastida et al. 2010
Bryozoa	Microporellidae	Microporella	Microporella hyadesi	Jullien 1888	Bastida et al. 2011
Mollusca	Neoleptonidae	Neolepton	Neolepton hupei	Soot-Ryen 1957	Bastida et al. 2012
Bryozoa	Candidae	Notoplites	Notoplites elongatus calveti	Hastings 1943	Bastida et al. 2013
Mollusca	Rissoidae	Onoba	Onoba fuegoensis	Strebel 1908	Bastida et al. 2015
Bryozoa	Celleporidae	Orthoporidroides	Orthoporidroides erectus	Waters, 1888	Bastida et al. 2016
Mollusca	Teredinidae	Lyrodus	Lyrodus pedicellatus	Quatrefages 1849	Bastida-Torti 1972
Mollusca	Limacinidae	Thielea	Thielea helicoides	Jeffreys 1877	Bé & Gilmer 1977
Arthropoda	Paramunnidae	Neasellus	Neasellus kerguelensis	Beddard 1886	Beddard 1886
Arthropoda	Stenetriidae	Tenupedunculus	Tenupedunculus haswelli	Beddard 1886	Beddard 1886, Kussakin 1967, Schultz 1982
Annelida	Spionidae	Boccardia	Boccardia polybranchia	Haswell 1885	Bellan, G. 2017
Arthropoda	Hemicytheridae	Australicythere	Australicythere polylyca	Mueller 1908	Benson 1964
Mollusca	Galeommatidae	Waldo	Waldo parasiticus	Dall 1876	Bernard 1983; Zelaya & Ituarte 2002
Echinodermata	Luidiidae	Luidia	Luidia patriae	Bernasconi 1941	Bernasconi 1941
Echinodermata	Astropectinidae	Astropecten	Astropecten cingulatus	Sladen 1889	Bernasconi 1966; Juanicó & Rodríguez-Moyano 1976; Tommasi et al. 1988a; Scarabino, 2006
Echinodermata	Astropectinidae	Psilaster	Psilaster herwigi	Bernasconi 1972	Bernasconi 1972
Arthropoda	Staphylinidae	Bledius	Bledius bonariensis	Bernhauer 1912	Bernhauer, M. 1912
Porifera	Tedaniidae	Tedania	Tedania sarai	Bertolino Schejter Calcinai Cerrano & Bremec 2007	Bertolino Schejter Calcinai Cerrano & Bremec 2008
Annelida	Spionidae	Carazziella	Carazziella patagonica	Blake 1979	Blake 1979
Annelida	Spionidae	Amphipolydora	Amphipolydora abranchiata	Hartman 1953	Blake, J.A. 1983
Mollusca	Olivellidae	Olivella	Olivella puelcha	Duclos 1835	Bonino de Langguth 1979
Mollusca	Semelidae	Abra	Abra uruguayensis	Pilsbry 1897	Bonino de Langguth 1979
Mollusca	Tellinidae	Strigilla	Strigilla rombergi	Morch 1853	Bonino de Langguth 1979
Mollusca	Nassariidae	Buccinanops	Buccinanops deformis	King 1832	Bonino de Langguth 1979; Carranzo & Rodrigues 2007
Mollusca	Myidae	Sphenia	Sphenia hatcheri	Pilsbry 1899	Bonino de Langguth 1979; Castellanos 1965
Mollusca	Volutidae	Adelomelon	Adelomelon brasiliana	Lamarck 1811	Bonino de Langguth 1979; Clench & Turner 1964
Mollusca	Nuculidae	Nucula	Nucula semiornata	d´Orbigny 1842	Bonino de Langguth 1979; Fiegueiras 1976
Mollusca	Semelidae	Abra	Abra lioica	Dall 1881	Bonino de Langguth 1979; Scarabino 2003
Mollusca	Solenidae	Solen	Solen tehuelchus	Philippi 1847	Bonino de Langguth 1979; Scarabino 2003
Mollusca	Veneridae	Tawera	Tawera gayi	Hupé 1854	Bonino de Langguth, Zaixso 1996; Dell 1964
Mollusca	Mactridae	Raeta	Raeta plicatella	Lamarck 1818	Bonino del Langguth 1979; Scarabino 2003
Arthropoda	Epialtidae	Rochinia	Rochinia gracilipes	Milne-Edwards 1875	Bordín 1987; Boschi 1964a; Boschi et al. 1992; Coelho & Philippi 1972; Melo 1985; Melo 1990; Zolessi & Philippi 1995; 1997-Spivak
Arthropoda	Polybiidae	Ovalipes	Ovalipes trimaculatus	de Haan 1833	Bordín 1987; Boschi 1964a; Boschi et al. 1992; Coelho & Ramos 1972; Melo 1985; Melo et al. 1989; 1997-Spivak
Arthropoda	Belliidae	Corystoides	Corystoides abbreviatus	Milne-Edwrads & Lucas 1880	Bordín 1987; Boschi 1964a; Boschi et al. 1992; Melo 1985; Melo 1990; Zolessi & Philippi 1995; 1997-Spivak
Arthropoda	Chasmocarcinidae	Chasmocarcinus	Chasmocarcinus typicus	Rathbun 1898	Bordín 1987; Coelho & Ramos 1972; Melo 1985; Zolessi & Philippi 1995; 1997-Spivak
Arthropoda	Aethridae	Hepatus	Hepatus pudibundus	Herbst 1785	Bordín 1987; Coelho & Ramos 1972; Melo 1985; Melo et al. 1989; Zolessi & Philippi 1995; 1997-Spivak
Arthropoda	Portunidae	Achelous	Achelous spinimanus	Latreille 1819	Bordín 1987; Coelho & Ramos 1972; Melo 1985; Melo et al. 1989; Zolessi & Philippi 1995; 1997-Spivak
Arthropoda	Portunidae	Arenaeus	Arenaeus cribarius	Lamarck 1818	Bordín 1987; Coelho & Ramos 1972; Melo 1985; Melo et al. 1989; Zolessi & Philippi 1995; Spivak, 1997
Arthropoda	Inachoididae	Stenorhynchus	Stenorhynchus seticornis	Herbst 1788	Bordín 1987; Coelho & Ramos 1972; Melo 1985; Zolessi & Philippi 1995; 1997-Spivak
Arthropoda	Portunidae	Achelous	Achelous spinicarpus	Stimpson 1871	Bordín 1987; Coelho & Ramos 1972; Melo 1985; Zolessi & Philippi 1995; 1997-Spivak
Arthropoda	Panopeidae	Tetraxanthus	Tetraxanthus rathbunae	Chace 1939	Bordín 1987; Coelho & Ramos 1972; Zolessi & Philippi 1995; 1997-Spivak
Arthropoda	Calappidae	Acanthocarpus	Acanthocarpus alexandri	Stimpson 1871	Bordín 1987; Melo 1985; Melo et al. 1989; Zolessi & Philippi 1995; 1997-Spivak
Arthropoda	Epialtidae	Libinia	Libinia ferreirae	Brito Capello 1871	Bordín 1987; Melo 1985; Melo et al. 1989; Zolessi & Philippi 1995; 1997-Spivak
Arthropoda	Leucosiidae	Myropsis	Myropsis quinquespinosa	Stimpson 1871	Bordín 1987; Melo 1985; Melo et al. 1989; Zolessi & Philippi 1995; 1997-Spivak
Arthropoda	Parthenopidae	Mesorhoea	Mesorhoea sexpinosa	Stimpson 1871	Bordín 1987; Melo 1985; Melo et al. 1989; Zolessi & Philippi 1995; 1997-Spivak
Arthropoda	Latreilliidae	Latreillia	Latreillia williamsi	Melo 1990	Bordín 1987; Melo 1985; Zolessi & Philippi 1995; 1997-Spivak
Arthropoda	Mithracidae	Stenocionops	Stenocionops furcata	Olivier 1791	Bordín 1987; Melo 1985; Zolessi & Philippi 1995; 1997-Spivak
Arthropoda	Panopeidae	Cyrtoplax	Cyrtoplax spinidentata	Benedict 1892	Bordín 1987; Melo 1985; Zolessi & Philippi 1995; 1997-Spivak
Arthropoda	Parthenopidae	Parthenope	Piloslambrus guerinii	Brito Capello, 1871	Bordín 1987; Melo 1990; Zolessi & Philippi 1995; 1997-Spivak
Arthropoda	Parthenopidae	Spinolambrus	Spinolambrus meridionalis	Boschi, 1965	Bordín 1987; Zolessi & Philippi 1995; 1997-Spivak
Arthropoda	Xanthidae	Actaea	Actaea acantha	Milne-Edwards 1834	Bordín 1987; Zolessi & Philippi 1995; 1997-Spivak
Arthropoda	Homolidae	Homola	Homola barbata	Fabricius 1793	Bordín 1987;Coelho & Ramos 1972; Melo 1985; Zolessi & Philippi 1995; 1997-Spivak
Arthropoda	Epialtidae	Pelia	Pelia rotunda	Milne-Edwards 1875	Boschi 1964a; Boschi et al. 1992; Coelho & Philippi 1972; Melo 1985; Zolessi & Philippi 1995; 1997-Spivak
Arthropoda	Varunidae	Cyrtograpsus	Cyrtograpsus affinis	Dana 1851	Boschi 1964a; Boschi et al. 1992; Coelho & Ramos 1972; Zolessi & Philippi 1995; 1997-Spivak
Arthropoda	Penaeidae	Farfantepenaeus	Farfantepenaeus notialis	Pérez Farfante, 1967	Boschi 1964b; Loyola e Silva & Nakamura 1982; Pérez Farfante 1969; Zolessi & Philippi 1995; 1997-Spivak
Arthropoda	Penaeidae	Penaeus	Penaeus schmitti	Burkenroad 1945	Boschi 1964b; Loyola e Silva & Nakamura 1982; Pérez Farfante 1969; Zolessi & Philippi 1995; 1997-Spivak
Arthropoda	Penaeidae	Xiphopenaeus	Xiphopenaeus kroyeri	Heller 1862	Boschi 1964b; Zolessi & Philippi 1995; 1997-Spivak
Arthropoda	Luciferidae	Lucifer	Belzebub faxoni	Borradaile 1915	Boschi 1981; Zolessi & Philippi 1995; 1997-Spivak
Arthropoda	Harpacticidae	Tigriopus	Tigriopus californicus	Baker, 1912	Boschi 1997
Arthropoda	Penaeidae	Artemesia	Artemesia longinaris	Bate 1888	Boschi 1997
Arthropoda	Caprellidae	Caprella	Caprella equilibra	Say, 1818	Boschi 1997, Orensanz et al., 2002
Arthropoda	Nephropsidae	Thymops	Thymops birsteini	Zarenkov & Semenov 1972	Boschi 1997; 2005-Lovrich
Arthropoda	Alpheidae	Betaeus	Betaeus lilianae	Boschi 1966	Boschi et al. 1992; 1997-Spivak
Arthropoda	Diogenidae	Paguristes	Paguristes foresti	Scelzo 1971	Boschi et al. 1992; 1997-Spivak
Arthropoda	Leucosiidae	Ebalia	Ebalia rotundata	Milne-Edwards 1880	Boschi et al. 1992; 1997-Spivak
Arthropoda	Processidae	Processa	Processa hemphilli	Manning & Chace 1971	Boschi et al. 1992; Christoffersen 1982; 1997-Spivak
Arthropoda	Hippolytidae	Latreutes	Latreutes parvulus	Stimpson 1871	Boschi et al. 1992; Christoffersen 1982; Zolessi & Philippi 1995; 1997-Spivak
Arthropoda	Hippolytidae	Merhippolyte	Merhippolyte americana	Holthuis 1961	Boschi et al. 1992; Christoffersen 1982; Zolessi & Philippi 1995; 1997-Spivak
Arthropoda	Crangonidae	Aegaeon	Aegaeon boschii	Christoffersen 1988	Boschi et al. 1992; Christoffersen 1988; 1997-Spivak
Arthropoda	Alpheidae	Alpheus	Alpheus puapeba	Christoffersen 1980	Boschi et al. 1992; Christoffersen 1988; Zolessi & Philippi 1995; 1997-Spivak
Arthropoda	Inachoididae	Leurocyclus	Leurocyclus tuberculosus	Edwards & Lucas 1842	Boschi et al. 1992; Coelho & Philippi 1972; Melo 1985; Melo 1990; Retamal 1981; Zolessi & Philippi 1995; 1997-Spivak
Arthropoda	Inachoididae	Collodes	Collodes rostratus	Milne-Edwards 1879	Boschi et al. 1992; Coelho & Philippi 1972; Melo 1985; Melo 1990; Zolessi & Philippi 1995; 1997-Spivak
Arthropoda	Hippidae	Emerita	Emerita brasiliensis	Schmitt 1935	Boschi et al. 1992; Coelho & Ramos 1971, Zolessi & Philippi 1995; 1997-Spivak
Arthropoda	Diogenidae	Paguristes	Paguristes robustus	Forest & Saint Laurent 1967	Boschi et al. 1992; Coelho & Ramos 1972; Fenucci 1975; Forest & Saint Laurent 1967; Zolessi & Philippi 1995; 1997-Spivak
Arthropoda	Diogenidae	Loxopagurus	Loxopagurus loxochelis	Moreira 1901	Boschi et al. 1992; Coelho & Ramos 1972; Fenucci 1975; Forest & Saint Laurent 1967; Zolessi & Philippi 1995; 1997-Spivak
Arthropoda	Pinnotheridae	Pinnixa	Pinnixa rapax	Bouvier 1917	Boschi et al. 1992; Coelho & Ramos 1972; Fenucci 1975; Melo 1985; Melo 1990; Zolessi & Philippi 1995; 1997-Spivak
Arthropoda	Paguridae	Pagurus	Pagurus exilis	Benedict 1892	Boschi et al. 1992; Coelho & Ramos 1972; Forest & Saint Laurent 1967; Hebling & Rieger 1986; Zolessi & Philippi 1995; 1997-Spivak
Arthropoda	Diogenidae	Dardanus	Dardanus insignis	Saussure 1858	Boschi et al. 1992; Coelho & Ramos 1972; Forest & Saint Laurent 1967; Zolessi & Philippi 1995; 1997-Spivak
Arthropoda	Blepharipodidae	Blepharipoda	Blepharipoda doelloi	Schmitt 1942	Boschi et al. 1992; Coelho & Ramos 1972; Zolessi & Philippi 1995; 1997-Spivak
Arthropoda	Geryonidae	Chaceon	Chaceon notialis	Manning & Holthuis 1989	Boschi et al. 1992; Coelho & Ramos 1972; Zolessi & Philippi 1995; 1997-Spivak
Arthropoda	Nephropidae	Metanephrops	Metanephrops rubellus	Moreira 1903	Boschi et al. 1992; Coelho & Ramos 1972; Zolessi & Philippi 1995; 1997-Spivak
Arthropoda	Pandalidae	Pandalopsis	Pandalopsis ampla	Bate 1888	Boschi et al. 1992; Coelho & Ramos 1972; Zolessi & Philippi 1995; 1997-Spivak
Arthropoda	Pinnotheridae	Calyptraeotheres	Calyptraeotheres garthi	Fenucci 1875	Boschi et al. 1992; Fenucci 1975
Arthropoda	Pinnotheridae	Fabia	Fabia emiliai	De Melo 1971	Boschi et al. 1992; Fenucci 1975; Melo 1990; Melo et al. 1989; 1997-Spivak
Arthropoda	Callianassidae	Anacalliax	Anacalliax argentinensis	Biffar 1971	Boschi et al. 1992; Ferrari 1981; Spivak, 1997
Arthropoda	Penaeidae	Penaeus	Penaeus paulensis	Pérez-Farfante 1967	Boschi et al. 1992; Pérez Farfante 1969; Zolessi & Philippi 1995; 1997-Spivak
Arthropoda	Acanthephyridae	Acanthephyra	Acanthephyra pelagica	Risso 1816	Boschi et al. 1992; Retamal 1981; 1997-Spivak
Arthropoda	Belliidae	Acanthocyclus	Acanthocyclus albatrossis	Rathbun 1898	Boschi et al. 1992; Retamal 1981; 1997-Spivak
Arthropoda	Hippolytidae	Nauticaris	Nauticaris magellanica	Milne-Edwrads 1891	Boschi et al. 1992; Retamal 1981; 1997-Spivak
Arthropoda	Munididae	Munida	Munida gregaria	Fabricius 1793	Boschi et al. 1992; Retamal 1981; 1997-Spivak; 1999-Gutt
Arthropoda	Pandalidae	Austropandalus	Austropandalus grayi	Cunningham 1871	Boschi et al. 1992; Retamal 1981; Zolessi & Philippi 1995; Spivak, 1997
Arthropoda	Panopeidae	Acantholobulus	Acantholobulus schmitti	Rathbun 1930	Boschi et al. 1992; Williams 1983; Zolessi & Ramos 1995; 1997-Spivak; Rathbun 1930; Vaz-Ferreira 1950; Batallés 1983; Rodríguez & Spivak 2001; Scarabino etal, 2006; Coelho & Ramos 1972; Melo 1985; Melo et al. 1989; Zolessi & Philippi 1995; 1997-Spivak
Arthropoda	Alpheidae	Betaeus	Betaeus truncatus	Dana 1852	Boschi et al. 1992; Zolessi & Philippi 1995; 1997-Spivak
Arthropoda	Campylonotidae	Campylonotus	Campylonotus capensis	Spence Bate 1888	Boschi et al. 1992; Zolessi & Philippi 1995; 1997-Spivak
Arthropoda	Hippolytidae	Chorismus	Chorismus tuberculatus	Spence Bate 1888	Boschi et al. 1992; Zolessi & Philippi 1995; 1997-Spivak
Arthropoda	Sergestidae	Sergia	Phorcosergia potens	Burkenroad 1940	Boschi et al. 1992; Zolessi & Philippi 1995; 1997-Spivak, Vereshchaka, 2000
Arthropoda	Sergestidae	Eusergestes	Eusergestes antarcticus	Vereshchaka, 2009	Boschi et al. 1992;Retamal 1981; Zolessi & Philippi 1995; 1997-Spivak
Arthropoda	Porcellanidae	Pachycheles	Pachycheles chubutensis	Boschi 1963	Boschi et al. 1992Coelho & Ramos 1972; Silva et al. 1989; Veloso & Melo 1993; Zolessi & Philippi 1995; 1997-Spivak
Mollusca	Eulimidae	Pisolamia	Pisolamia brychia	Watson 1883	Bouchet & Lützen 1976
Mollusca	Volutidae	Adelomelon	Adelomelon scoresbyana	Powell 1951	Bouchet, P. 2014
Acanthocephala	Polymorphidae	Corynosoma	Corynosoma australe	Johnston, 1937	Braicovich et al., 2005
Arthropoda	Portunidae	Callinectes	Callinectes danae	Smith 1879	Branco 1991; Melo 1985; Melo et al. 1989; Zolessi & Philippi 1995; 1997-Spivak
Arthropoda	Cytheruridae	Hemicytherura	Hemicytherura sigmata	Whatley Chadwick Coxill & Toy 1988	Brandão, S. 2010
Arthropoda	Hemicytheridae	Procythereis	Procythereis polita	Skogsberg 1928	Brandão, S. 2016
Arthropoda	Hemicytheridae	Procythereis	Procythereis radiata	Skogsberg 1928	Brandão, S. 2016
Arthropoda	Hemicytheridae	Procythereis	Procythereis torquata	Skogsberg 1928	Brandão, S. 2016
Arthropoda	Desmosomatidae	Eugerdella	Eugerdella cf. Falklandica	Nordenstam 1933	Brandt et al. 1999
Arthropoda	Munnidae	Munna	Munna spicata	Teodorczyk and Wägele 1994	Brandt et al. 1999
Arthropoda	Munnopsidae	Disconectes	Disconectes antarcticus	Vanhöffen 1914	Brandt et al. 1999
Arthropoda	Sphaeromatidae	Ancinus	Ancinus depressus	Say 1818	Bremec
Mollusca	Muricidae	Trophon	Trophon clenchi	Carcelles, 1953	Bremec et al. 2000
Arthropoda	Epialtidae	Libidoclaea	Libidoclaea granaria	H. Milne Edwards & Lucas, 1842	Bremec et al. 2000; Boschi 1964a; Boschi et al. 1992; Melo 1985; Melo 1990; Retamal 1981; 1997-Spivak
Mollusca	Calliostomatidae	Calliostoma	Calliostoma consimmile	Smith 1881	Bremec et al. 2000; Studer 1889; Castellanos & Fernandez 1976
Mollusca	Volutidae	Odontocymbiola	Odontocymbiola magallanica	Gmelin 1791	Bremec et al. 2000; Zaixso 1996; Pastorino 1994; Doello-Jurado 1938
Annelida	Oenonidae	Drilonereis	Drilonereis tenuis	Ehlers 1900	Bremec etal-2000
Annelida	Phyllodocidae	Notalia	Notalia picta	Kinberg 1866	Bremec etal-2000
Annelida	Phyllodocidae	Phyllodoce	Phyllodoce patagonica	Kinberg 1866	Bremec etal-2000
Annelida	Sabellidae	Perkinsiana	Perkinsiana antarctica	Kinberg 1867	Bremec etal-2000
Arthropoda	Acanthonotozomellidae	Acanthonotozomoides	Acanthonotozomoides sublitoralis	Schellenberg 1931	Broyer et al., 2007
Porifera	Halichondriidae	Halichondria	Halichondria prostrata	Thiele 1905	Burton, 1940
Porifera	Myxillidae	Myxilla	Myxilla mollis	Ridley & Dendy 1886	Burton, 1940
Cnidaria	Caryophylliidae	Caryophyllia	Caryophyllia coronula	Cairns & Polonio 2013	Cairns & Polonio 2013
Cnidaria	Caryophylliidae	Caryophyllia	Caryophyllia kellerae	Cairns & Polonio 2013	Cairns & Polonio 2013
Mollusca	Calliostomatidae	Calliostoma	Calliostoma magaldii	Caldini & Prado 1998	Caldini & Prado 1998, Forcelli 2000
Bryozoa	Diaperoeciidae	Nevianipora	Nevianipora borgi	Buge 1979	Campagne de la calypso au large des cotes atlantiques de l´amerique du sud 1961-1962. Cap 34
Bryozoa	Entalophoridae	Mecynoecia	Mecynoecia buskii	Borg 1944	Campagne de la calypso au large des cotes atlantiques de l´amerique du sud 1961-1962. Cap 34
Bryozoa	Horneridae	Hornera	Hornera lichenoides	Linnaeus 1758	Campagne de la calypso au large des cotes atlantiques de l´amerique du sud 1961-1962. Cap 34
Bryozoa	Oncousoeciidae	Filisparsa	Filisparsa calypso	Buge 1979	Campagne de la calypso au large des cotes atlantiques de l´amerique du sud 1961-1962. Cap 34
Bryozoa	Stomatoporidae	Stomatopora	Stomatopora eburnea	d´Orbigny 1839	Campagne de la calypso au large des cotes atlantiques de l´amerique du sud 1961-1962. Cap 34
Mollusca	Nacellidae	Nacella	Nacella mytilina	Helbling 1779	Carcelles & Williamson 1951 and Carcelles 1953a, Centurion-Lopez Gappa-2012
Mollusca	Veneridae	Retrotapes	Retrotapes exalbidus	Dillwyn 1817	Carcelles & Williamson, 1951
Mollusca	Veneridae	Pitar	Pitar patagonicus	d´Orbigny 1842	Carcelles 1943.
Mollusca	Calliostomatidae	Photinula	Photinula coerulescens	King 1832	Carcelles 1944; Rios et al. 2003; Bastida et al. 1992; Doello-Jurado 1938
Mollusca	Ungulinidae	Phlyctiderma	Phlyctiderma semiaspera	Philippi 1836	Carcelles 1944; Zaixso 1996; Bonino de Langguth 1979
Mollusca	Muricidae	Fuegotrophon	Fuegotrophon amettei	Carcelles 1946	Carcelles 1946
Mollusca	Volutidae	Provocator	Provocator corderoi	Carcelles 1947	Carcelles 1947; Clench & Turner 1964
Mollusca	Ranellidae	Argobuccinum	Argobuccinum pustulosum	Lightfoot 1786	Carcelles 195
Mollusca	Nuculidae	Ennucula	Ennucula puelcha	d´Orbigny 1842	Carcelles 1951; Castellanos, 1967; Villarroel & Stuardo, 1998; Scarabino, 2003; Bastida et al. 1992; Zaixso 1996
Mollusca	Terebridae	Terebra	Terebra doellojuradoi	Carcelles 1953	Carcelles 1953
Mollusca	Volutidae	Minicymbiola	Minicymbiola corderoi	Carcelles 1953	Carcelles 1953
Mollusca	Muricidae	Acanthina	Acanthina monodon	Pallas 1774	Carcelles 1954
Mollusca	Muricidae	Acanthina	Acanthina unicornis	Bruguiere 1789	Carcelles 1954
Mollusca	Mesodesmatidae	Amarilladesma	Amarilladesma mactroides	Deshayes, 1854	Carcelles, 1944
Mollusca	Rhabdidae	Rhabdus	Rhabdus perceptus	Mabille & Rochebrune 1889	Carcelles, 1950
Mollusca	Volutidae	Zidona	Zidona dufresnei	Donovan 1823	Carranza & Horta 2007; Defeo et al. 2009; Gimenez et al. 2004; Kaiser 1977
Mollusca	Ostreidae	Ostrea	Ostrea puelchana	d´Orbigny 1842	Carranza & Rodriguez 2007; Castellanos 1971
Mollusca	Chaetopleuridae	Chaetopleura	Chaetopleura angulata	Spengler 1797	Carranza & Rodriguez 2007; Farinati 195; Kaas & Van Belle 1987
Mollusca	Nassariidae	Buccinanops	Buccinanops cochlidium	Dillwyn 1817	Carranza & Rodriguez 2007; Pastorino 1994
Mollusca	Corbulidae	Corbula	Corbula caribaea	d´Orbigny 1853	Carranza & Rodriguez 2007; Zaixso 1996; Scarabino 2003
Mollusca	Seguenzioidae	Lissotesta	Lissotesta impervia	Strebel 1908	Castallanos & Landoni 1989
Mollusca	Olivellidae	Olivella	Olivella santacruzence	Castellanos & Fernández 1965	Castellanos & Fernández 1965
Mollusca	Drillidae	Spirotropis	Spirotropis studeriana	Martens 1878	Castellanos & Landoni 1993; Forcelli 2000
Mollusca	Mangeliidae	Propebela	Propebela profunda	Castellanos & Landoni 1993	Castellanos & Landoni 1993
Mollusca	Pseudomelatomidae	Leucosyrinx	Leucosyrinx taludana	Castellanos & Landoni 1993	Castellanos & Landoni 1993
Mollusca	Conidae	Conus	Conus clerii	Reeve 1844	Castellanos 1970
Mollusca	Conidae	Conus	Conus lemniscatus	Reeve 1849	Castellanos 1970
Mollusca	Polyceridae	Polycera	Polycera quadrilineata	Müller 1776	Castellanos 1970a
Mollusca	Pyramidellidae	Turbonilla	Turbonilla interrupta	Totten 1835	Castellanos 1982a
Mollusca	Cylichnidae	Cylichna	Cylichna cumberlandiana	Strebel 1908	Castellanos 1983; Castellanos, Landoni & Dadon 1993; Zelaya 2005
Mollusca	Liotiidae	Munditia	Munditia gaudens	Melvill & Standen 1912	Castellanos 1989b
Mollusca	Rissoidae	Onoba	Onoba transenna	Watson 1886	Castellanos 1989b
Mollusca	Chaetopleuridae	Chaetopleura	Chaetopleura tehuelcha	d´Orbigny 1841	Castellanos 1948
Mollusca	Mopaliidae	Plaxiphora	Plaxiphora frigida	Rochebrune 1891	Castellanos 1948
Mollusca	Mopaliidae	Nuttalochiton	Nuttalochiton martiali	Rochebrune 1891	Castellanos 1948; Castellanos 1951; Castellanos 1956
Mollusca	Chitonidae	Tonicia	Tonicia rubridens	Pilsbry 1892	Castellanos 1951
Mollusca	Ischnochitonidae	Ischnochiton	Ischnochiton dorsuosus	Haddon 1886	Castellanos 1951
Mollusca	Ischnochitonidae	Ischnochiton	Ischnochiton stramineus	Sowerby I 1832	Castellanos 1951
Mollusca	Chaetopleuridae	Chaetopleura	Chaetopleura brucei	Iredale in Melvill & Standen 1912	Castellanos 1953
Mollusca	Chaetopleuridae	Chaetopleura	Chaetopleura veneris	Carcelles, 1950	Castellanos 1956
Mollusca	Chitonidae	Acanthopleura	Acanthopleura magellanica	Gmelin 1791	Castellanos 1956
Mollusca	Callochitonidae	Callochiton	Callochiton gaussae	Thiele 1908	Castellanos 1956; Kaas & Van Belle 1985
Mollusca	Lucinidae	Loripes	Loripes brasiliana	d´Orbigny 1842	Castellanos 1966
Mollusca	Skeneidae	Parviturbo	Parviturbo agulhasensis	Thiele 1925	Castellanos 1969
Mollusca	Buccinidae	Pareuthria	Pareuthria michaelseni	Strebel 1905	Castellanos 1970; Castellanos & Fernandez 1976
Mollusca	Cancellariidae	Admete	Admete magellanica	Strebel 1905	Castellanos 1970; Rios et al. 2003; Bremec et al. 2000
Mollusca	Columbellidae	Mitrella	Mitrella moleculina	Dnelos 1835	Castellanos 1971
Mollusca	Corbulidae	Aloidis	Aloidis iheringiana	Pilsbry 1907	Castellanos 1971
Mollusca	Corbulidae	Aloidis	Aloidis patagonica	d´Orbigny 1846	Castellanos 1971
Mollusca	Fissurellidae	Lucapinella	Lucapinella hensele	Martens 1900	Castellanos 1971
Mollusca	Gadilidae	Polyschides	Polyschides tretodon	Pilsbry & Sharp 1898	Castellanos 1971
Mollusca	Lyonsiidae	Entodesma	Entodesma patagonica	d´Orbigny 1846	Castellanos 1971
Mollusca	Olividae	Olivancillaria	Olivancillaria orbigny	Marrat 1868	Castellanos 1971
Mollusca	Pectinidae	Chlamys	Chlamys madrynensis	Lahille 1906	Castellanos 1971
Mollusca	Tellinidae	Strigilla	Strigilla carnaria	Linnaeus 1759	Castellanos 1971
Mollusca	Thraciidae	Thracia	Thracia distorta	Montagu 1803	Castellanos 1971
Mollusca	Trochidae	Halistylus	Halistylus columna	Dall 1890	Castellanos 1971
Mollusca	Calliostomatidae	Calliostoma	Calliostoma jucundum	Gould 1843	Castellanos 1971, 1972
Mollusca	Periplomatidae	Periploma	Periploma ovatum	d´Orbigny 1846	Castellanos 1971. Departamento de Rocha Uruguay Scarabino 2003
Mollusca	Tellinidae	Angulus	Angulus gibber	Ihering 1907	Castellanos 1971; Castellanos 1972
Mollusca	Pyramidellidae	Turbonilla	Turbonilla argentina	Doello-Jurado 1938	Castellanos 1971; Castellanos 1982; Figueiras & Sicardi 1974
Mollusca	Nuculanidae	Adrana	Adrana electa	Adams 1846	Castellanos 1971; Figueiras 1976; Scarabino etal, 2006; Fisher Piette 1962, 1968-Olivier
Mollusca	Columbellidae	Mitrella	Mitrella rubra	Martens 1881	Castellanos 1971; Figueiras & Sicardi 1980; Bastida et al. 1992; Castellanos 1982
Mollusca	Olivellidae	Olivella	Olivella plata	Ihering 1909	Castellanos 1971; Zaixso 1996; Castellanos & Fernandez 1965
Mollusca	Mytillidae	Musculus	Musculus viator	d´Orbigny 1846	Castellanos 1971; Zaixso 1996; Pastorino 1994
Mollusca	Tellinidae	Tellina	Tellina petitiana	d´Orbigny 1846	Castellanos 1971; Zaixso 1996; Pastorino 1994
Mollusca	Calyptraeidae	Crepidula	Crepidula onyx	Sowerby I 1824	Castellanos 1972
Mollusca	Chaetopleuridae	Chaetopleura	Chaetopleura fulva	Wood 1915	Castellanos 1972
Mollusca	Corbulidae	Aloidis	Aloidis caribaea	d´Orbigny 1853	Castellanos 1972
Mollusca	Nuculidae	Linucula	Linucula pisum	Sowerby I 1833	Castellanos 1972, Zaixso 1996
Mollusca	Acteocinidae	Acteocina	Acteocina candei	d´Orbigny 1841	Castellanos 1972; Bonino de Langguth 1979; Baratini & Ureta 1961
Mollusca	Pectinidae	Flexopecten	Flexopecten felipponei	Dall 1922	Castellanos 1972; Castellanos 1971
Mollusca	Fissurellidae	Diodora	Diodora patagonica	d´Orbigny 1839	Castellanos 1972; Dall 1893
Mollusca	Tegulidae	Tegula	Tegula orbigniana	Pilsbry 1900	Castellanos 1972; Fernandez de Deambrosi 1968
Mollusca	Lyonsiidae	Lyonsia	Lyonsia alvarezzi	d´Orbigny 1846	Castellanos 1972; Scarabino 2003
Mollusca	Fissurellidae	Puncturella	Puncturella conica	d´Orbigny 1841	Castellanos 1977
Mollusca	Buccinidae	Savatieria	Savatieria meridionalis	Smith 1881	Castellanos 1979
Mollusca	Cerithiidae	Eumetula	Eumetula michaelseni	Strebel 1906	Castellanos 1979
Mollusca	Columbellidae	Amphissa	Amphissa cancellata	Castellanos 1979	Castellanos 1979
Mollusca	Cyamiidae	Kidderia	Kidderia pusilla	Gould 1850	Castellanos 1979
Mollusca	Mathildidae	Mathilda	Mathilda rhigomaches	Melvill & Standen 1912	Castellanos 1979
Mollusca	Raphitomidae	Pleurotomella	Pleurotomella ohlini	Strebel 1905	Castellanos 1979
Mollusca	Eulimellinae	Hemiliostraca	Hemiliostraca auricincta	Abbott 1958	Castellanos 1981
Mollusca	Eulimellinae	Melanella	Melanella solitaria	Smith 1915	Castellanos 1981
Mollusca	Eulimidae	Eulimostraca	Eulimostraca subcarinata	d´Orbigny 1841	Castellanos 1981
Mollusca	Cuspidariidae	Cardiomya	Cardiomya cleryana	d´Orbigny 1842	Castellanos 1982
Mollusca	Pyramidellidae	Chrysallida	Chrysallida multituberculata	Castellanos 1982	Castellanos 1982
Mollusca	Pyramidellidae	Odostomia	Odostomia nova	Castellanos 1982	Castellanos 1982
Mollusca	Pyramidellidae	Odostomia	Odostomia puelchana	Castellanos 1982	Castellanos 1982
Mollusca	Buccinidae	Antistreptus	Antistreptus rolani	Castellanos 1986	Castellanos 1986
Mollusca	Calliostomatidae	Calliostoma	Calliostoma nudiusculum	Martens 1881	Castellanos 1989
Mollusca	Mathildidae	Mathilda	Mathilda argentina	Castellanos 1990	Castellanos 1990
Mollusca	Anatomidae	Anatoma	Anatoma euglypta	Pelseneer 1903	Castellanos et al. 1987
Mollusca	Acteonidae	Acteon	Acteon elongatus	Castellanos Rolán & Bartolotta 1987	Castellanos Rolán & Bartolotta 1987
Mollusca	Buccinidae	Savatieria	Savatieria chordata	Castellanos Rolán & Bartolotta 1987	Castellanos Rolán & Bartolotta 1987
Mollusca	Eulimellinae	Melanella	Melanella salvadori	Castellanos Rolán & Bartolotta 1987	Castellanos Rolán & Bartolotta 1987
Mollusca	Muricidae	Trophon	Trophon triacanthus	Castellanos Rolán & Bartolotta 1987	Castellanos Rolán & Bartolotta 1987
Mollusca	Newtoniellidae	Cerithiella	Cerithiella axicostulata	Castellanos Rolán & Bartolotta 1987	Castellanos Rolán & Bartolotta 1987
Mollusca	Nystiellidae	Papuliscala	Papuliscala diminuta	Castellanos Rolán & Bartolotta 1987	Castellanos Rolán & Bartolotta 1987
Mollusca	Buccinidae	Savatieria	Savatieria deseadense	Castellanos & Fernandez 1975	Castellanos & Fernandez 1975
Mollusca	Calliostomatidae	Calliostoma	Calliostoma andersoni	Strebel 1908	Castellanos & Fernandez 1976
Mollusca	Calliostomatidae	Calliostoma	Calliostoma irisans	Strebel 1905	Castellanos & Fernandes 1973
Mollusca	Buccinidae	Paraeuthria	Paraeuthria cerialis	Rochebrune & Mabille 1885	Castellanos & Fernandez 1965
Mollusca	Buccinidae	Pareuthria	Pareuthria magellanica	Philippi 1848	Castellanos & Fernandez 1965
Mollusca	Buccinidae	Savatieria	Savatieria bertrandi	Melvin & Standen 1914	Castellanos & Fernandez 1975
Mollusca	Buccinidae	Savatieria	Savatieria coppingeri	Smith 1881	Castellanos & Fernandez 1975
Mollusca	Columbellidae	Astyris	Astyris bonariensis	Castellanos & Fernandez 1967	Castellanos & Fernandez 1967
Mollusca	Eatonielllidae	Eatoniella	Eatoniella argentinensis	Castellanos & Fernández 1972	Castellanos & Fernandez 1971; Rios et al. 2003
Mollusca	Rissoidae	Alvania	Alvania herwigia	Castellanos & Fernandez 1974	Castellanos & Fernandez 1974
Mollusca	Rissoidae	Alvania	Alvania cruzi	Castellanos & Fernandez 1974	Castellanos & Fernandez 1974; Castellanos & Fernandez 1974; Castellanos & Fernandez 1974
Mollusca	Buccinidae	Pareuthria	Pareuthria fuscata	Bruguiere 1789	Castellanos & Fernandez 1976
Mollusca	Mathildidae	Turritellopsis	Turritellopsis marplatensis	Castellanos & Landoni 1986	Castellanos & Landoni 1986
Mollusca	Tofanellidae	Atomiscala	Atomiscala xenophyes	Melvill & Standen 1912	Castellanos & Landoni 1986
Mollusca	Ommastrephidae	Illex	Illex argentinus	Castellanos 1960	Castellanos & Menni 1968
Mollusca	Onychoteuthidae	Onychoteuthis	Onychoteuthis banksii	Leach 1817	Castellanos & Menni 1968
Mollusca	Pyroteuthidae	Pterigioteuthis	Pterigioteuthis giardi	Fisher 1895	Castellanos & Menni 1968
Mollusca	Enteroctopodidae	Enteroctopus	Enteroctopus megalocyathus	Gould 1852	Castellanos & Menni 1969
Mollusca	Gonatidae	Gonatus	Gonatus fabrici	Lichtenstein 1818	Castellanos & Menni 1969
Mollusca	Octopodidae	Bentheledone	Bentheledone rotunda	Hoyle 1885	Castellanos & Menni 1969
Mollusca	Octopodidae	Muussoctopus	Muussoctopus januarii	Hoyle 1885	Castellanos & Menni 1969
Mollusca	Octopodidae	Robsonella	Robsonella fontaniana	d´Orbigny 1834	Castellanos & Menni 1969
Mollusca	Ommastrephidae	Martialia	Martialia hyadesi	Roch. & Mabille 1891	Castellanos & Menni 1969
Mollusca	Onychoteuthidae	Moroteuthis	Moroteuthis ingens	Smith 1881	Castellanos & Menni 1969
Mollusca	Spiolidae	Semirossia	Semirossia tenera	Verrill 1880	Castellanos & Menni 1969; Boschi 1997
Mollusca	Tindariidae	Tindaria	Tindaria striata	King 1832	Castellanos, 1967
Mollusca	Neilonellidae	Neilonella	Neilonella sulculata	Gould 1852	Castellanos, 1967 Com.Soc. Malac. Urug. 1975
Mollusca	Tegulidae	Tegula	Tegula atra	Lesson 1830	Castellanos, 1970
Mollusca	Veneridae	Anomalocardia	Anomalocardia brasiliana	Gmelin 1791	Castellanos, 1970
Mollusca	Raphitomidae	Thesbia	Thesbia michaelseni	Strebel 1905	Castellanos, 1983
Mollusca	Volutidae	Adelomelon	Adelomelon beckii	Broderip, 1836	Castellanos,1970
Mollusca	Calliostomatidae	Calliostoma	Calliostoma miliaris	Ihering 1907	Castellanos-Fernandez 1976, Clench & Turner 1960
Mollusca	Mactridae	Mulinia	Mulinia lateralis	Say 1822	Cauquoin 1962
Mollusca	Cochliopidae	Littoridina	Littoridina conexa	Gaillard 1974	Cazzaniga 1974
Annelida	Ampharetidae	Ampharete	Ampharete kerguelensis	McIntosh, 1885	Centurion-Lopez Gappa-2012
Annelida	Lumbrineridae	Ninoe	Ninoe leptognatha	Ehlers, 1900	Centurion-Lopez Gappa-2012
Annelida	Maldanidae	Axiothella	Axiothella minor	Arwidsson, 1911	Centurion-Lopez Gappa-2012
Annelida	Nereididae	Gymnonereis	Gymnonereis hartmannschroederae	Pettibone, 1970	Centurion-Lopez Gappa-2012
Annelida	Paraonidae	Levinsenia	Levinsenia gracilis	Tauber, 1879	Centurion-Lopez Gappa-2012
Annelida	Phyllodocidae	Phyllodoce	Phyllodoce Zverlinum cf. bulbosa	Wesenberg-Lund, 1962	Centurion-Lopez Gappa-2012
Annelida	Sabellidae	Potamilla	Potamilla antarctica	Kinberg, 1867	Centurion-Lopez Gappa-2012
Annelida	Scalibregmatidae	Scalibregma	Scalibregma inflatum	Rathke, 1843	Centurion-Lopez Gappa-2012
Annelida	Serpulidae	Protolaeospira	Protolaeospira lebruni	Caullery & Mesnil, 1897	Centurion-Lopez Gappa-2012
Annelida	Spionidae	Phynchospio	Rhynchospio glutaea	Ehlers, 1897	Centurion-Lopez Gappa-2012
Annelida	Syllidae	Epigamia	Epigamia maclearana	McIntosh, 1885	Centurion-Lopez Gappa-2012
Annelida	Syllidae	Exogone	Exogone anomalochaeta	Benham, 1921	Centurion-Lopez Gappa-2012
Annelida	Syllidae	Exogone	Exogone heterosetosa	McIntosh, 1885	Centurion-Lopez Gappa-2012
Annelida	Syllidae	Pionosyllis	Pionosyllis kerguelensis	McIntosh, 1885	Centurion-Lopez Gappa-2012
Annelida	Syllidae	Proceraea	Proceraea micropedata	Hartmann-Schröder, 1962	Centurion-Lopez Gappa-2012
Annelida	Syllidae	Salvatoria	Salvatoria kerguelensis	McIntosh, 1885	Centurion-Lopez Gappa-2012
Annelida	Syllidae	Sphaerosyllis	Sphaerosyllis hirsuta	Ehlers, 1897	Centurion-Lopez Gappa-2012
Annelida	Syllidae	Syllis	Syllis luteoides	Hartmann-Schröder, 1962	Centurion-Lopez Gappa-2012
Annelida	Syllidae	Syllis	Syllis sclerolaema	Ehlers, 1900	Centurion-Lopez Gappa-2012
Annelida	Syllidae	Syllis	Syllis valida	Grube, 1857	Centurion-Lopez Gappa-2012
Annelida	Terebellidae	Artacama	Artacama proboscidea	Malmgren, 1866	Centurion-Lopez Gappa-2012
Arthropoda	Idoteidae	Edotia	Edotia oculata	Ohlin, 1901	Centurion-Lopez Gappa-2012
Arthropoda	Idoteidae	Platidotea	Platidotea magellanica	Park & Wägele, 1995	Centurion-Lopez Gappa-2012
Arthropoda	Lysianassidae	Cheirimedon	Cheirimedon falcata	Schellenberg, 1931	Centurion-Lopez Gappa-2012
Arthropoda	Phoxocephalidae	Phoxorgia	Phoxorgia sinuata	Barnard, 1932	Centurion-Lopez Gappa-2012
Arthropoda	Phoxocephalopsidae	Phoxocephalopsis	Phoxocephalopsis zimmeri	Schellenberg, 1931	Centurion-Lopez Gappa-2012
Arthropoda	Pontogeneiidae	Atyloella	Atyloella dentata	Barnard, 1932	Centurion-Lopez Gappa-2012
Arthropoda	Pontogeneiidae	Atyloella	Atyloella magellanica	Stebbing, 1888	Centurion-Lopez Gappa-2012
Arthropoda	Stenothoidae	Probolisca	Probolisca elliptica	Schellenberg, 1931	Centurion-Lopez Gappa-2012
Arthropoda	Stenothoidae	Probolisca	Probolisca nasutigenes	Stebbing, 1888	Centurion-Lopez Gappa-2012
Arthropoda	Uristidae	Uristes	Uristes schellenbergi	Lowry & Bullock, 1976	Centurion-Lopez Gappa-2012
Arthropoda	Urothoidae	Urothoe	Urothoe falcata	Schellenberg, 1931	Centurion-Lopez Gappa-2012
Bryozoa	Buffonellodidae	Aimulosia	Aimulosia australis	Jullien, 1888	Centurion-Lopez Gappa-2012
Bryozoa	Buffonellodidae	Buffonellodes	Buffonellodes glabra	Hayward, 1991	Centurion-Lopez Gappa-2012
Bryozoa	Calloporidae	Callopora	Callopora deseadensis	López Gappa, 1981	Centurion-Lopez Gappa-2012
Bryozoa	Candidae	Menipea	Menipea patagonica	Busk, 1852	Centurion-Lopez Gappa-2012
Bryozoa	Hippothoidae	Antarctothoa	Antarctothoa bougainvillei	d'Orbigny, 1847	Centurion-Lopez Gappa-2012
Bryozoa	Hippothoidae	Antarctothoa	Antarctothoa tehuelcha	López Gappa, 1985	Centurion-Lopez Gappa-2012
Bryozoa	Hippothoidae	Neothoa	Neothoa patagonica	Busk, 1852	Centurion-Lopez Gappa-2012
Bryozoa	Onichocellidae	Chondriovelum	Chondriovelum angustilobatum	Moyano, 1974	Centurion-Lopez Gappa-2012
Bryozoa	Phidoloporidae	Stephanollona	Stephanollona longispinata	Busk, 1884	Centurion-Lopez Gappa-2012
Bryozoa	Smittinidae	Smittina	Smittina monacha	Jullien, 1888	Centurion-Lopez Gappa-2012
Bryozoa	Smittinidae	Smittoidea	Smittoidea rhynchota	Hayward & Thorpe, 1990	Centurion-Lopez Gappa-2012
Bryozoa	Tubuliporidae	Tubulipora	Tubulipora stellata	Busk, 1876	Centurion-Lopez Gappa-2012
Bryozoa	Walkeriidae	Walkeria	Walkeria atlantica	Busk, 1886	Centurion-Lopez Gappa-2012
Cnidaria	Lafoeidae	Grammaria	Grammaria magellanica	Allman, 1888	Centurion-Lopez Gappa-2012
Cnidaria	Syntheciidae	Synthecium	Synthecium robustum	Nutting, 1904	Centurion-Lopez Gappa-2012
Echinodermata	Amphiuridae	Amphiura	Amphiura princeps	Koehler 1907	Centurion-Lopez Gappa-2012
Echinodermata	Psolidae	Psolidium	Psolidium dorsipes	Ludwig, 1886	Centurion-Lopez Gappa-2012
Entoprocta	Barentsiidae	Barentsia	Barentsia gracilis	Sars, 1835	Centurion-Lopez Gappa-2012
Mollusca	Cyclochlamyidae	Cyclochlamys	Cyclochlamys multistriata	Linse, 2002	Centurion-Lopez Gappa-2012
Mollusca	Lasaeidae	Altenaeum	Altenaeum mabillei	Dall, 1908	Centurion-Lopez Gappa-2012
Mollusca	Nuculidae	Nucula	Nucula falklandica	Preston, 1912	Centurion-Lopez Gappa-2012
Cnidaria	Primnoidae	Armadillogorgia	Armadillogorgia albertoi	Cerino & Lauretta, 2013	Cerino & Lauretta, 2013
Arthropoda	Nephropsidae	Thymopsis	Thymopsis nilenta	Holthuis, 1974	Chan, T. 2009
Nematoda	Comesomatidae	Cervonema	Cervonema shiae	Chen & Vincx 2000	Chen & Vincx 2000
Nematoda	Comesomatidae	Laimella	Laimella subterminata	Chen & Vincx 2000	Chen & Vincx 2000
Nematoda	Comesomatidae	Comesoma	Comesoma bermudense	Jensen & Gerlach 1977	Chen & Vinex 1998
Nematoda	Comesomatidae	Comesoma	Comesoma chilensis	Jensen & Gerlach 1977	Chen & Vinex 1998
Nematoda	Comesomatidae	Comesoma	Comesoma minimun	Chitwood 1937	Chen & Vinex 1998
Arthropoda	Platyschnopidae	Platyisao	Platyisao holodividum	Chiesa & Alonso 2014	Chiesa & Alonso 2014
Arthropoda	Hippolytidae	Exhippolysmata	Exhippolysmata oplophoroides	Holthuis 1948	Christoffersen 1982; 1997-Spivak
Arthropoda	Processidae	Processa	Processa guyanae	Holtuis 1959	Christoffersen 1982; 1997-Spivak
Arthropoda	Processidae	Processa	Processa profunda	Manning & Chace 1972	Christoffersen 1982; 1997-Spivak
Arthropoda	Paguridae	Pagurus	Pagurus provenzanoi	Forest & Saint Laurent 1967	Christoffersen 1982; Forest & Saint Laurent 1967; Zolessi & Philippi 1995; 1997-Spivak
Arthropoda	Alpheidae	Alpheus	Alpheus pouang	Christoffersen 1979	Christoffersen 1988; Campagne de la Calypso au large des cotes Atlantiques de L´Amerique 1961-1962, cap 36; 1997-Spivak
Arthropoda	Crangonidae	Lissosabinea	Lissosabinea tridentata	Pequegnat 1970	Christoffersen 1988; Zolessi & Philippi 1995;
Arthropoda	Crangonidae	Philocheras	Philocheras gorei	Dardeau 1980	Christoffersen 1988; Zolessi & Philippi 1995; 1997-Spivak
Arthropoda	Pandalidae	Pantomus	Pantomus parvulus	Milne-Edwards 1883	Christoffersen 1989; 1997-Spivak
Echinodermata	Stichasteridae	Smilasterias	Smilasterias triremis	Sladen 1889	Clark & Downey
Echinodermata	Echinasteridae	Henricia	Henricia diffidens	Koehler 1923	Clark, 2006
Mollusca	Cocculinidae	Cocculina	Cocculina superba	Clarke 1960	Clarke 1960 McLean & Harasewych 1995
Mollusca	Naticidae	Trenchia	Trenchia argentinae	Clarke 1961	Clarke Jr. 1961
Mollusca	Seguenziidae	Seguenzia	Seguenzia elegans	Jeffreys 1876	Clarke Jr. 1961
Mollusca	Seguenziidae	Seguenzia	Seguenzia eritima	Verril 1884	Clarke Jr. 1961
Mollusca	Neilonellidae	Neilonella	Neilonella championi	Clarke 1961	Clarke Jr. 1961, Allen-2008
Mollusca	Nuculanidae	Propeleda	Propeleda louiseae	Clarke 1961	Clarke Jr. 1961, Allen-2008
Mollusca	Fissurellidae	Brookula	Brookula powelli	Clarke 1961	Clarke Jr. 1961; Carcelles & Fernandez 1974
Arthropoda	Colossendeidae	Colossendeis	Colossendeis australis	Hodgson 1907	Clarke, A.; Johnston, N.M. 2003.
Mollusca	Calyptraeidae	Crepidula	Crepidula cachimilla	Cledón Simone & Penchaszadeh 2004	Cledón Simone & Penchaszadeh 2004
Mollusca	Teredinidae	Bankia	Bankia martensi	Stempell 1899	Clench & Turner 1946
Mollusca	Volutidae	Adelomelon	Adelomelon ferussacii	Donovan 1824	Clench & Turner 1964
Mollusca	Volutidae	Adelomelon	Adelomelon paradoxa	Lahille 1985	Clench & Turner 1964
Mollusca	Volutidae	Adelomelon	Adelomelon subnodosa	Leach 1814	Clench & Turner 1964
Mollusca	Volutidae	Odontocymbiola	Odontocymbiola pescalia	Clench & Turner 1964	Clench & Turner 1964
Arthropoda	Palaemonidae	Palaemon	Palaemon northropi	Rankin 1898	Coelho & Ramos 1972; 1997-Spivak
Arthropoda	Porcellanidae	Polyonix	Polyonix gibbesi	Haig 1956	Coelho & Ramos 1972; Silva et al. 1989; Veloso & Melo 1993; Zolessi & Philippi 1995; 1997-Spivak
Arthropoda	Porcellanidae	Porcellana	Porcellana sayana	Leach 1820	Coelho & Ramos 1972; Silva et al. 1989; Veloso & Melo 1993; Zolessi & Philippi 1995; 1997-Spivak
Mollusca	Calyptraeidae	Bostrycapulus	Bostrycapulus odites	Collin 2005	Collin 2005
Mollusca	Nuculanidae	Adrana	Adrana patagonica	d´Orbigny 1846	Com. Soc. Malac. Urug 1975
Porifera	Suberitidae	Suberites	Suberites tortuosa austral	Cuartas 1986	Cuartas 1986
Porifera	Callyspongiidae	Callyspongia	Callyspongia fusifera	Thiele 1905	Cuartas 1986, Lopez Gappa & Landoni, 2005, Burton 1940
Porifera	Chalinidae	Gellius	Gellius glaciaris	Ridley & Dendy 1886	Cuartas 1987
Porifera	Microcionidae	Clathria	Clathria marplatensis	Cuartas 1992	Cuartas 1992
Porifera	Myxillidae	Myxilla	Myxilla spongiosa	Ridley & Dendy 1886	Cuartas 1992
Porifera	Dendoricellidae	Fibulia	Fibulia ramosa	Ridley & Dendy 1886	Cuartas 1992; Lopez Gappa & Landoni, 2005
Mollusca	Mytilidae	Lithophaga	Lithophaga patagonica	d´Orbigny 1842	Cuevas et al 2006, Zaixso 1996; 8383 biocenosis; Pastorino 1994; Scarabino 2003, Rechimont et al. 2013
Mollusca	Limacinidae	Limacina	Limacina rangii	d´Orbigny 1834	d´Orbigny 1834-1847
Mollusca	Peraclidae	Peracle	Peracle reticulata	d´Orbigny 1834	d´Orbigny 1834-1847
Mollusca	Pnemodermatidae	Spongiobranchaea	Spongiobranchaea australis	d´Orbigny 1834	d´Orbigny 1834-1847
Mollusca	Facelinidae	Phidiana	Phidiana patagonica	d´Orbigny 1836	d´Orbigny 1834-1847
Mollusca	Planorbidae	Hebetancylus	Hebetancylus moricandi	d´Orbigny 1837	d´Orbigny 1834-1847
Mollusca	Muricidae	Trophon	Trophon patagonicus	d´Orbigny 1839	d´Orbigny 1834-1847
Mollusca	Anatomidae	Anatoma	Anatoma conica	d´Orbigny 1841	d´Orbigny 1834-1847
Mollusca	Pyramidellidae	Odostomia	Odostomia laevigata	d´Orbigny 1841	d´Orbigny 1834-1847
Mollusca	Nassariidae	Buccinanops	Buccinanops globulosum	Kiener 1834	d´Orbigny 1834-47; Castellanos 1971; Zaixso 1996
Cnidaria	Haleciidae	Halecium	Halecium edwardsianum	d´Orbigny 1842	d´Orbigny 1834-1847
Cnidaria	Haleciidae	Halecium	Halecium lamourouxianum	d´Orbigny 1842	d´Orbigny 1834-1847
Cnidaria	Haleciidae	Halecium	Halecium patagonicum	d´Orbigny 1842	d´Orbigny 1834-1847
Cnidaria	Haleciidae	Halecium	Halecium tehuelchum	d´Orbigny 1842	d´Orbigny 1834-1847
Mollusca	Mytillidae	Semimytilus	Semimytilus patagonicus	d´Orbigny 1842	d´Orbigny 1834-1847
Mollusca	Mytilidae	Mytilus	Mytilus patagonicus	d’Orbigny 1842	d´Orbigny 1834-1847
Mollusca	Hiatellidae	Hiatella	Hiatella meridionalis	d’Orbigny 1846	d´Orbigny 1834-1847
Mollusca	Mytilidae	Mytilus	Mytilus platensis	d’Orbigny 1846	d´Orbigny 1834-1847
Mollusca	Pendromidae	Pendroma	Pendroma perplexa	Dall 1927	Dall 1927a, Rios 1975
Mollusca	Hemiarthridae	Hemiarthrum	Hemiarthrum setulosum	Dall 1876	Dall 1876
Mollusca	Philobryidae	Philobrya	Philobrya atlantica	Dall 1896	Dall 1896
Arthropoda	Cyllopodidae	Cyllopus	Cyllopus magellanicus	Dana 1853	Dana 1853
Arthropoda	Sphaeromatidae	Dynoides	Dynoides globicauda	Dana 1853	Dana 1853
Echinodermata	Schizasteridae	Abatus	Abatus beatriceae	Larrain 1986	David, etal 2004
Arthropoda	Cyproideidae	Victorhensenoides	Victorhensenoides arntzi	Rauschert 1996	De Broyer, C.; Lowry, J.K.; Jazdzewski, K. & Robert, H. 2007
Arthropoda	Caprellidae	Triantella	Triantella solitaria	Mayer 1903	De Broyer, C.; Lowry, J.K.; Jazdzewski, K. & Robert, H. 2007.
Arthropoda	Exoedicerotidae	Bathyporeiapus	Bathyporeiapus magellanicus	Schellenberg 1931	De Broyer, C.; Lowry, J.K.; Jazdzewski, K. & Robert, H. 2007.
Arthropoda	Uristidae	Uristes	Uristes subchelatus	Schellenberg 1931	De Broyer, C.; Lowry, J.K.; Jazdzewski, K. & Robert, H. 2007.
Nemertea	Lineidae	Wiotkenia	Wiotkenia friedrich	De la Serna & Moreto 1969	De la Serna & Moreto, 1969
Nemertea	Panorhynchidae	Panorhynchus	Panorhynchus argentinensis	De la Serna & Moreto 1969	De la Serna & Moreto, 1969
Mollusca	Veneridae	Amiantis	Amiantis purpuratus	Lamarck 1818	Defeo et al. 2009; Castellanos 1971; 1968-Olivier
Mollusca	Thraciidae	Thracia	Thracia meridionalis	Smith 1885	Dell 1964
Mollusca	Chaetopleuridae	Chaetopleura	Chaetopleura sowerbyana	Reeve 1847	Dell Angelo-Van belle 1990
Mollusca	Buccinidae	Falsitromina	Falsitromina bella	Powell 1951	Dell, 1990
Mollusca	Buccinidae	Falsitromina	Falsitromina powelli	Dell 1990	Dell, 1990
Mollusca	Buccinidae	Falsitromina	Falsitromina simplex	Powell 1951	Dell, 1990
Mollusca	Buccinidae	Parabuccinum	Parabuccinum bisculptum	Dell 1990	Dell, 1990
Mollusca	Volutidae	Tractolira	Tractolira germonae	Harasewych 1987	Dell, 1990
Mollusca	Volutomitridae	Paradmete	Paradmete fragillima	Watson 1882	Dell, 1990
Mollusca	Limopsidae	Limopsis	Limopsis marionensis	Smith 1885	Dell, 1990, 1998-Gutt
Mollusca	Pulsellidae	Pulsellum	Pulsellum falklandicum	Dell 1964	Dell, 1964
Nematoda	Enchelidiidae	Eurystomina	Eurystomina filicolle	Allgén 1960	Deprez, T. 2008
Mollusca	Columbellidae	Aesopus	Aesopus obesus	Hinds 1844	Díaz & Puyana 1994
Nematoda	Acuariidae	Cosmocephalus	Cosmocephalus obvelatus	Creplin, 1825	Diaz et al., 2010
Nematoda	Anisakidae	Cantracaecum	Contracaecum pelagicum	Johnston and Mawson, 1942	Diaz et al., 2010
Platyhelmintes	Strigeidae	Cardiocephaloides	Cardiocephaloides physalis	Lutz, 1927	Diaz et al., 2010
Platyhelmintes	Tetrabothriidae	Tetrabothrius	Tetrabothrius lutzi	Parona, 1901	Diaz et al., 2010
Annelida	Spionidae	Boccardia	Boccardia claparedei	Kingberg 1866	Diez-etal-2011
Annelida	Histriobdellidae	Stratiodrilus	Stratiodrilus platensis	Cordero 1927	DIONI 1972
Mollusca	Philinidae	Philine	Philine gouldi	Doello-Jurado 1918	Doello-Jurado 1918
Mollusca	Tonnidae	Tonna	Tonna galea	Linnaeus 1758	Doello-Jurado 1938; Carranza & Horta 2007, Scarabino etal, 2006
Arthropoda	Paramunnidae	Meridiosignum	Meridiosignum disparitergum	Doti & Roccatagliata 2009	Doti & Roccatagliata 2009
Arthropoda	Paramunnidae	Meridiosignum	Meridiosignum undulatum	Doti & Roccatagliata 2009	Doti & Roccatagliata 2009
Arthropoda	Paramunnidae	Munnogonium	Munnogonium diplonychia	Doti & Roccatagliata 2013	Doti & Roccatagliata 2013
Arthropoda	Paramunnidae	Munnogonium	Munnogonium quequensis	Doti & Roccatagliata 2013	Doti & Roccatagliata 2013
Arthropoda	Paramunnidae	Abyssianira	Abyssianira acutiloba	Doti & Roccatagliata 2006	Doti & Roccatagliata, 2006
Arthropoda	Paramunnidae	Advenogonium	Advenogonium fuegiae	Doti & Roccatagliata 2005	Doti and Roccatagliata 2005, Centurión and López Gappa 2012, Doti etal., 2014, Just & Wilson, 2007
Arthropoda	Janiridae	Caecianiropsis	Caecianiropsis cf. Ectiformis	Vanhöffen 1914	Doti et al. 2005, Doti etal., 2014
Arthropoda	Paramunnidae	Pleurosignum	Pleurosignum cf. chilense	Menzies 1962	Doti etal., 2014
Annelida	Sabellidae	Oriopsis	Oriopsis alata	Ehlers 1897	Ehlers 1897
Annelida	Sabellidae	Oriopsis	Oriopsis limbata	Ehlers 1897	Ehlers 1897
Annelida	Phyllodocidae	Prochaetoparia	Prochaetoparia brevis	Ehlers 1901	Ehlers 1901
Annelida	Serpulidae	Hyalopomatus	Hyalopomatus nigropileatus	Ehlers 1900	Ehlers, 1900
Annelida	Opheliidae	Armandia	Armandia loboi	Elias & Bremec 2003	Elias & Bremec 2003
Annelida	Opheliidae	Ophelia	Ophelia praetiosa	Kinberg 1866	Elias & Bremec 2003
Annelida	Travisiidae	Travisia	Travisia doellojuradoi	Rioja 1944	elias etal 2003
Mollusca	Aeolidiidae	Aeolidia	Aeolidia serotina	Bergh 1873	Eliot 1907b SE; Er. Marcus 1959; Schrödl 1996 DdN; Schrödl 1997a W; Forcelli 2000
Annelida	Lumbrineridae	Lumbrineris	Lumbrineris oceanica	Kinberg 1865	Fauchald, 2007
Annelida	Lumbrineridae	Lumbrineris	Lumbrineris virgini	Kinberg 1865	Fauchald, 2007
Annelida	Nereididae	Neanthes	Neanthes sexoculata	Cantone 1990	Fauchald, 2007
Annelida	Nereididae	Nicon	Nicon virgini	Kinberg 1866	Fauchald, 2007
Annelida	Nereididae	Platynereis	Platynereis magalhaensis	Kinberg 1866	Fauchald, 2007
Annelida	Oweniidae	Owenia	Owenia fusiformis	Delle Chiaje 1844	Fauchald, 2007
Annelida	Pholoidae	Laubierpholoe	Laubierpholoe antipoda	Hartman 1967	Fauchald, 2007
Annelida	Phyllodocidae	Eulalia	Eulalia subulifera	Ehlers 1897	Fauchald, 2007
Annelida	Phyllodocidae	Eumida	Eumida strigata	Ehlers 1901	Fauchald, 2007
Annelida	Orbiniidae	Scoloplos	Scoloplos ohlini	Ehlers 1901	Fauchald, 2007, Centurion-Lopez Gappa-2012
Annelida	Orbiniidae	Scoloplos	Scoloplos tribulosus	Ehlers 1897	Fauchald, 2007
Annelida	Serpulidae	Spirorbis	Spirorbis antarctica	Lesson 1830	Fauchald, 2007
Annelida	Serpulidae	Spirorbis	Spirorbis nordenskjoeldi	Ehlers 1900	Fauchald, 2007
Annelida	Spionidae	Spio	Spio quadrisetosa	Blake 1983	Fauchald, 2007
Mollusca	Columbellidae	Parvanachis	Parvanachis paessleri	Strebel 1905	Figueiras & Sicardi 1973a; Bastida et al. 1992; Bonino de Langguth 1979
Mollusca	Vanikoridae	Macromphalina	Macromphalina argentina	Castellanos 1975	Figueiras & Sicardi 1980
Mollusca	Calliostomatidae	Calliostoma	Calliostoma carcellesi	Clench & Aguayo 1940	Figueiras & Sicardi 1980: Clench & Turner 1960
Mollusca	Calliostomatidae	Calliostoma	Calliostoma nordenskjoldi	Strebel 1907	Figueiras & Sicardi 1980; Castellanos & Fernandez 1976
Bryozoa	Adeonellidae	Adeonella	Adeonella fuegensis	Busk, 1852	Figuerola etal 2017
Bryozoa	Arachnopusiidae	Arachnopusia	Arachnopusia columnaris	Hayward and	Figuerola etal 2017
Bryozoa	Arachnopusiidae	Arachnopusia	Arachnopusia discors	Hayward and Thorpe, 1988	Figuerola etal 2017
Bryozoa	Bitectiporidae	Hippomonavella	Hippomonavella ramosae	López de la Cuadra & García-Gómez, 2000	Figuerola etal 2017
Bryozoa	Bugulidae	Camptoplites	Camptoplites tricornis	Waters, 1904	Figuerola etal 2017
Bryozoa	Bugulidae	Cornucopina	Cornucopina pectogemma	Goldstein, 1882	Figuerola etal 2017
Bryozoa	Bugulidae	Crisularia	Crisularia hyadesi	Jullien, 1888	Figuerola etal 2017
Bryozoa	Calloporidae	Amphiblestrum	Amphiblestrum familiaris	Hayward and Thorpe, 1989	Figuerola etal 2017
Bryozoa	Calloporidae	Xylochotridens	Xylochotridens rangifer	Hayward and Thorpe, 1989	Figuerola etal 2017
Bryozoa	Candidae	Notoplites	Notoplites antarcticus	Waters, 1904	Figuerola etal 2017
Bryozoa	Candidae	Scrupocaberea	Scrupocaberea ornithorhyncus	Wyville Thomson, 1858	Figuerola etal 2017
Bryozoa	Cellaridae	Cellaria	Cellaria coronata	Rogick, 1956	Figuerola etal 2017
Bryozoa	Cellariidae	Paracellaria	Paracellaria elephantina	Hayward and Thorpe, 1989	Figuerola etal 2017
Bryozoa	Celleporidae	Celleporina	Celleporina lacrimula	Hayward, 1992	Figuerola etal 2017
Bryozoa	Celleporidae	Galeopsis	Galeopsis bullatus	Hayward, 1993	Figuerola etal 2017
Bryozoa	Celleporidae	Osthimosia	Osthimosia malingae	Hayward, 1992	Figuerola etal 2017
Bryozoa	Celleporidae	Osthimosia	Osthimosia multifaria	Hayward and Winston, 2011	Figuerola etal 2017
Bryozoa	Celleporidae	Osthimosia	Osthimosia signata	Busk, 1881	Figuerola etal 2017
Bryozoa	Chaperiidae	Chaperiopsis	Chaperiopsis cervicornis	Busk, 1854	Figuerola etal 2017
Bryozoa	Exochellidae	Escharoides	Escharoides tridens	Calvet, 1909	Figuerola etal 2017
Bryozoa	Exochellidae	Exochella	Exochella hymanae	Rogick, 1956	Figuerola etal 2017
Bryozoa	Gigantoporidae	Gigantopora	Gigantopora spathula	Hayward and Winston, 2011	Figuerola etal 2017
Bryozoa	Hippothoidae	Antarctothoa	Antarctothoa dictyota	Hayward, 1993	Figuerola etal 2017
Bryozoa	Hippothoidae	Antarctothoa	Antarctothoa discreta	Busk, 1854	Figuerola etal 2017
Bryozoa	Hippothoidae	Neothoa	Neothoa chiloensis	Moyano, 1982	Figuerola etal 2017
Bryozoa	Lekythoporidae	Catadysis	Catadysis pygmaeum	Moyano, 1985	Figuerola etal 2017
Bryozoa	Lekythoporidae	Orthoporidra	Orthoporidra brachyrhyncha	Moyano, 1985	Figuerola etal 2017
Bryozoa	Lekythoporidae	Orthoporidra	Orthoporidra compacta	Waters, 1904	Figuerola etal 2017
Bryozoa	Lekythoporidae	Orthoporidra	Orthoporidra stenorhyncha	Moyano, 1985	Figuerola etal 2017
Bryozoa	Lekythoporidae	Turritigera	Turritigera cribrata	Hayward, 1993	Figuerola etal 2017
Bryozoa	Lyroporidae	Apiophragma	Apiophragma hyalina	Waters, 1904	Figuerola etal 2017
Bryozoa	Microporellidae	Microporella	Microporella crustula	Hayward and Winston, 2011	Figuerola etal 2017
Bryozoa	Microporidae	Fenestrulina	Fenestrulina antarctica	Hayward and Thorpe, 1990	Figuerola etal 2017
Bryozoa	Microporidae	Fenestrulina	Fenestrulina crystallina	Hayward and Ryland, 1990	Figuerola etal 2017
Bryozoa	Microporidae	Fenestrulina	Fenestrulina exigua	Waters, 1904	Figuerola etal 2017
Bryozoa	Microporidae	Fenestrulina	Fenestrulina horrida	Moyano, 1985	Figuerola etal 2017
Bryozoa	Phidoloporidae	Reteporella	Reteporella sulcula	Hayward and Winston, 2011	Figuerola etal 2017
Bryozoa	Phidoloporidae	Reteporella	Reteporella tortuosa	Hayward and Winston, 2011	Figuerola etal 2017
Bryozoa	Philodoporidae	Reteporella	Reteporella longichila	Hayward, 1993	Figuerola etal 2017
Bryozoa	Romncheinidae	Lageneschara	Lageneschara peristomata	Hayward and Winston, 2011	Figuerola etal 2017
Bryozoa	Smittinidae	Aspericreta	Aspericreta favulosa	Hayward and Thorpe, 1989	Figuerola etal 2017
Bryozoa	Smittinidae	Smittina	Smittina anecdota	Hayward and Thorpe, 1990	Figuerola etal 2017
Bryozoa	Smittinidae	Smittina	Smittina antarctica	Waters, 1904	Figuerola etal 2017
Bryozoa	Smittinidae	Smittina	Smittina rogickae	Hayward and Taylor, 1984	Figuerola etal 2017
Bryozoa	Smittinidae	Smittina	Smittina undulimargo	Moyano, 1983	Figuerola etal 2017
Bryozoa	Smittinidae	Smittoidea	Smittoidea bulbosa	Hayward and Thorpe, 1990	Figuerola etal 2017
Bryozoa	Smittinidae	Smittoidea	Smittoidea malleata	Hayward and Thorpe, 1989	Figuerola etal 2017
Bryozoa	Aspidostomatidae	Aspidostoma	Aspidostoma coronatum	Thornely, 1924	Figuerola etal. 2014
Bryozoa	Cellariidae	Paracellaria	Paracellaria elizabethae	Branch and Hayward, 2005	Figuerola etal. 2014
Bryozoa	Celleporidae	Osthimosia	Osthimosia clavata	Waters, 1904	Figuerola etal. 2014
Bryozoa	Celleporidae	Osthimosia	Osthimosia notialis	Hayward, 1992	Figuerola etal. 2014
Bryozoa	Philodoporidae	Reteporella	Reteporella gigantea	Busk, 1884	Figuerola etal. 2014
Mollusca	Cardiidae	Dallocardia	Dallocardia muricata	Linnaeus 1758	Fisher Piette 1962
Mollusca	Carditidae	Cyclocardia	Cyclocardia thouarsi	d´Orbigny 1845	Fisher Piette 1962
Mollusca	Plicatulidae	Plicatula	Plicatula gibbosa	Lamarck 1801	Fisher Piette 1962 Farinati-Aramayo 1980, Scarabino etal, 2006
Mollusca	Margaritidae	Margarites	Margarites kophameli	Strebel 1905	Forcelli, 2000
Mollusca	Velutinidae	Lamellaria	Lamellaria perspicua	Linnaeus 1758	Forcelli, 2000, Marcus & Marcus, 1969
Mollusca	Tergipedidae	Cuthona	Cuthona georgiana	Pfeffer 1886	Forcelli, 2000, Odhner, 1929
Arthropoda	Paguridae	Pagurus	Pagurus trichocerus	Forest & Saint Laurent 1968	Forest & Saint Laurent 1967; Zolessi & Philippi 1995; 1997-Spivak
Arthropoda	Dexaminidae	Polycheria	Polycheria antarctica	Schellenberg 1931	Foster 2008
Mollusca	Conidae	Conus	Conus platensis	Frenguelli 1946	Frenguelli 1946
Mollusca	Thraciidae	Asthenothaerus	Asthenothaerus rushii	Pilsbry 1897	Fulton 1930
Porifera	Axinellidae	Dragmacidon	Dragmacidon fibrosum	Ridley & Dendy 1886	Gappa & Landoni, 2005
Porifera	Chalinidae	Haliclona	Haliclona clara	Cuartas 1992	Gappa & Landoni, 2005
Porifera	Clionaidae	Cliona	Cliona chilensis	Thiele 1905	Gappa & Landoni, 2005
Porifera	Esperiopsidae	Ulosa	Ulosa plana	Cuartas 1995	Gappa & Landoni, 2005
Porifera	Halichondriidae	Ciocalypta	Ciocalypta polymastia	Ledenfeld 1888	Gappa & Landoni, 2005
Porifera	Microcionidae	Clathria	Clathria amabilis	Thiele 1905	Gappa & Landoni, 2005
Porifera	Microcionidae	Clathria	Clathria saraspinifera	Hooper 1996	Gappa & Landoni, 2005
Porifera	Microcionidae	Clathria	Clathria terraenovae	Dendy 1924	Gappa & Landoni, 2005
Porifera	Microcionidae	Clathria	Clathria unica	Cuartas 1992	Gappa & Landoni, 2005
Porifera	Niphatidae	Dasychalina	Dasychalina validissima	Thiele 1905	Gappa & Landoni, 2005
Porifera	Raspailiidae	Raspailia	Raspailia fueguensis	Cuartas 1995	Gappa & Landoni, 2005
Porifera	Raspailiidae	Raspailia	Raspailia levis	Cuartas 1995	Gappa & Landoni, 2005
Nematoda	Anisakidae	Contracaecum	Contracaecum chubutensis	Garbin Diaz Cremonte Navone 2008	Garbin Diaz Cremonte Navone 2008
Nematoda	Anticomidae	Anticoma	Anticoma major	Mawson 1956	gbif
Cnidaria	Aglaopheniidae	Aglaophenia	Aglaophenia acacia	Allman 1883	Genzano et al. 2009
Cnidaria	Aglaopheniidae	Lytocarpia	Lytocarpia canepa	Blanco & Bellusci de Miralles 1971	Genzano et al. 2009
Cnidaria	Bougainvilliidae	Bougainvillia	Bougainvillia macloviana	Lesson 1830	Genzano et al. 2009
Cnidaria	Bougainvilliidae	Bougainvillia	Bougainvillia muscus	Allman 1863	Genzano et al. 2009
Cnidaria	Campanulariidae	Clytia	Clytia gracilis	Sars 1850	Genzano et al. 2009
Cnidaria	Campanulariidae	Clytia	Clytia laevis	Hartlaub 1905	Genzano et al. 2009
Cnidaria	Campanulariidae	Hartlaubella	Hartlaubella gelatinosa	Pallas 1766	Genzano et al. 2009
Cnidaria	Campanulariidae	Obelia	Obelia dichotoma	Linnaeus 1758	Genzano et al. 2009
Cnidaria	Corymorphidae	Corymorpha	Corymorpha januarii	Steenstrup 1855	Genzano et al. 2009
Cnidaria	Corynidae	Coryne	Coryne eximia	Allman 1859	Genzano et al. 2009
Cnidaria	Eudendriidae	Eudendrium	Eudendrium ramosum	Linnaeus 1758	Genzano et al. 2009
Cnidaria	Halopterididae	Monastaechas	Monastaechas quadridens	McCrady 1858	Genzano et al. 2009
Cnidaria	Sertulariidae	Dynamena	Dynamena disticha	Bosc 1802	Genzano et al. 2009
Cnidaria	Sertulariidae	Sertularella	Sertularella striata	Stechow 1923	Genzano et al. 2009
Cnidaria	Sertulariidae	Sertularella	Sertularella uruguayensis	Mañe-Garzon & Milstein 1973	Genzano et al. 2009
Cnidaria	Tubulariidae	Ectopleura	Ectopleura crocea	Agassiz 1862	Genzano et al. 2009
Cnidaria	Tubulariidae	Hybocodon	Hybocodon unicus	Browne 1902	Genzano et al. 2009
Cnidaria	Sertulariidae	Symplectoscyphus	Symplectoscyphus subdichotomus	Kirchenpauer 1884	Genzano et al. 2009, 2006-Lopez Gappa
Cnidaria	Campanulariidae	Obelia	Obelia longissima	Pallas 1766	Genzano et al. 2009, Centurion-Lopez Gappa-2012
Cnidaria	Sertulariidae	Amphisbetia	Amphisbetia operculata	Linnaeus 1758	Genzano et al. 2009, Centurion-Lopez Gappa-2012
Cnidaria	Blackfordiidae	Blackfordia	Blackfordia virginica	Mayer 1910	Genzano, 2006
Arthropoda	Anthuridae	Haliophasma	Haliophasma antarctica	Kensley 1982	George
Arthropoda	Paranthuridae	Colanthura	Colanthura pingouin	Kensley 1980	George
Arthropoda	Munnopsidae	Vanhoeffenura	Vanhoeffenura scotia	George and Menzies 1968	George and Menzies 1968a, b
Arthropoda	Munnopsidae	Sursumura	Sursumura praegrandis	George and Menzies 1968	George and Menzies 1968a, b, Malyutina 2003
Arthropoda	Nannastacidae	Cumella	Cumella decipiens	Jones 1984	Gerken, S.; Watling, L. 2015
Arthropoda	Nannastacidae	Cumella	Cumella meridionalis	Jones 1984	Gerken, S.; Watling, L. 2015
Arthropoda	Nannastacidae	Cumellopsis	Cumellopsis bicostata	Jones 1984	Gerken, S.; Watling, L. 2015
Arthropoda	Nannastacidae	Procampylaspis	Procampylaspis procurrens	Jones 1984	Gerken, S.; Watling, L. 2015
Arthropoda	Nannastacidae	Styloptocuma	Styloptocuma dayae	Jones 1984	Gerken, S.; Watling, L. 2015
Arthropoda	Nannastacidae	Styloptocuma	Styloptocuma formosa	Jones 1984	Gerken, S.; Watling, L. 2015
Arthropoda	Cirolanidae	Natatolana	Natatolana pastorei	Giambiagi 1925	Giambiagi, D. 1925
Echinodermata	Asteriidae	Perissasterias	Perissasterias polyacantha	Clark 1923	Giberto & Bremec, 2003
Annelida	Terebellidae	Thelepus	Thelepus ambitus	Glasby & Hutchings 1987	Glasby & Hutchings 1987
Arthropoda	Peracarida	Ampelisca	Ampelisca macrodonta	Goeke 1986	Goetke
Porifera	Acarnidae	Iophon	Iophon pictoni	Goodwin et al, 2011	Goodwin-etal-2011
Porifera	Coelosphaeridae	Lissodendoryx	Lissodendoryx aurantiaca	Goodwin et al, 2011	Goodwin-etal-2011
Porifera	Coelosphaeridae	Lissodendoryx	Lissodendoryx jasonensis	Goodwin et al, 2011	Goodwin-etal-2011
Porifera	Dictyonellidae	Scopalina	Scopalina bunkeri	Goodwin et al, 2011	Goodwin-etal-2011
Porifera	Dictyonellidae	Scopalina	Scopalina erubescens	Goodwin et al, 2011	Goodwin-etal-2011
Porifera	Esperiopsidae	Amphilectus	Amphilectus dactylus	Goodwin et al, 2011	Goodwin-etal-2011
Porifera	Esperiopsidae	Amphilectus	Amphilectus fleecei	Goodwin et al, 2011	Goodwin-etal-2011
Porifera	Halichondriidae	Halichondria	Halichondria Eumastia herinacea	Goodwin et al, 2011	Goodwin-etal-2011
Porifera	Hymedesmiidae	Phorbas	Phorbas shackletoni	Goodwin et al, 2011	Goodwin-etal-2011
Porifera	Microcionidae	Clathria	Clathria tuberculata	Burton, 1934	Goodwin-etal-2011
Porifera	Mycalidae	Mycale	Mycale Aegogropila nodulosa	Goodwin et al, 2011	Goodwin-etal-2011
Porifera	Myxillidae	Myxilla	Myxilla acanthotornota	Goodwin et al, 2011	Goodwin-etal-2011
Porifera	Niphatidae	Amphimedon	Amphimedon calyx	Goodwin et al, 2011	Goodwin-etal-2011
Porifera	Niphatidae	Pachychalina	Pachychalina erinacea	Goodwin et al, 2011	Goodwin-etal-2011
Mollusca	Cyamiidae	Cyamiun	Cyamiun cf. antarticum	Phillipi 1845	Gordillo & Isla 1991
Mollusca	Eatonielllidae	Eatoniella	Eatoniella kerguelensis	Smith 1875	Gordillo & Isla 1991
Mollusca	Buccinidae	Pareuthria	Pareuthria plumbea	Philippi 1844	Gordillo & Isla 1991; Castellanos & Fernandez 1905
Mollusca	Cyamiidae	Cyamiocardium	Cyamiomactra laminifera	Lamy 1906	Gordillo & Isla 1991; Dell 1964
Mollusca	Veneridae	Jukesena	Jukesena foveolata	Cooper & Preston 1910	Gordillo & Isla 1991; Dell 1964
Cnidaria	Lovenellidae	Eucheilota	Eucheilota foresti	Goy 1979	Goy 1979
Cnidaria	Niobiidae	Niobia	Niobia dendrotentaculata	Mayer 1900	Goy J. 1979
Mollusca	Pectinidae	Delectopecten	Delectopecten vitreus	Gmelin 1791	Grau, 1959
Mollusca	Nuculanidae	Propeleda	Propeleda rhytida	Dall 1908	Guller & Zelaya, 2013
Mollusca	Pandoridae	Pandora	Pandora braziliensis	GB Sowerby II, 1874	Guller & Zelaya, 2016
Mollusca	Leptochitonidae	Leptochiton	Leptochiton sanmatiensis	Güller Liuzzi & Zelaya 2015	Güller Liuzzi & Zelaya 2015
Mollusca	Siphonariidae	Siphonaria	Siphonaria fuegiensis	Güller Zelaya & Ituarte 2015	Güller Zelaya & Ituarte 2015
Mollusca	Ostreidae	Ostrea	Ostrea valettei	Ranson 1967	Harry
Annelida	Sabellidae	Potamilla	Potamilla platensis	Hartman 1953	Hartman 1953
Annelida	Orbiniidae	Leitoscoloplos	Leitoscoloplos abranchiatus	Hartman 1967	Hartman 1967
Annelida	Cirratulidae	Cirriformia	Cirriformia nasuta	Ehlers 1897	Hartman, 1959
Arthropoda	Bythocyprididae	Anchistrocheles	Anchistrocheles angulata	Brady 1870	Hartmann G. 1997.
Annelida	Cirratulidae	Cirratulus	Cirratulus patagonicus	Kinberg 1866	Hartmann, 1948, 1966, Taboada etal-2012
Annelida	Sabellidae	Oriopsis	Oriopsis magellanica	Hartmann-Schröder 1962	Hartmann-Schröder 1962
Annelida	Syllidae	Syllis	Syllis golfonovensis	Hartmann-Schröder 1962	Hartmann-Schröder 1962
Echinodermata	Chiridotidae	Taeniogyrus	Taeniogyrus purpureus	Lesson 1830	Hernández
Annelida	Trichobranchidae	Trichobranchus	Trichobranchus glacialis antarcticus	Hessle 1917	Hessle 1917
Mollusca	Calyptraeidae	Crepipatella	Crepipatella dilatata	Lamarck 1822	Hoagland 1977
Porifera	Spongillidae	Ephydatia	Ephydatia facunda	Weltner 1895	Hooper & van Soest, 2002
Porifera	Spongillidae	Trochospongilla	Trochospongilla minuta	Potts 1881	Hooper & van Soest, 2002
Mollusca	Tellinidae	Strigilla	Strigilla elegans	Huber Langleit & Kreipl 2015	Huber Langleit & Kreipl 2015
Mollusca	Yoldiidae	Yoldiella	Yoldiella alleni	Huber 2010	Huber, 2010; Scarabino etal., 2015
Mollusca	Galeommatidae	Malvinasia	Malvinasia piccola	Ituarte & Zelaya 2015	Ituarte & Zelaya 2015
Mollusca	Montacutidae	Mysella	Mysella arthuri	Cooper & Preston 1910	Ituarte etal 2012
Mollusca	Montacutidae	Mysella	Mysella mabillei	Dall 1908	Ituarte etal 2012
Mollusca	Montacutidae	Mysella	Mysella patagona	Ituarte Martin & Zelaya 2012	Ituarte etal 2012
Mollusca	Montacutidae	Mysella	Mysella rochebrunei	Dall 1908	Ituarte etal 2012
Mollusca	Montacutidae	Mysella	Mysella sculpta	Soot-Ryen 1957	Ituarte etal 2012
Arthropoda	Galenidae	Pilumnoides	Pilumnoides hassleri	Guinot & Macpherson 1987	Itusarry 1984; Scarabino etal, 2006
Nemertea	Malacobdellidae	Malacobdella	Malacobdella arrokeana	Ivanov Bigatti Penchaszadeh & Noremburg 2002	Ivanov et al, 2002
Echinodermata	Luidiidae	Luidia	Luidia alternata	Say 1825	Juanicó & Rodríguez-Moyano 1976; Clarck 1982; Clarck & Downey 1992; Scarabino etal, 2006
Arthropoda	Paramunnidae	Allorostrata	Allorostrata scutifrons	Just and Wilson 2004	Just and Wilson 2004
Arthropoda	Paramunnidae	Omonana	Omonana brachycephala	Just and Wilson 2004a	Just and Wilson 2004, Doti etal., 2014
Mollusca	Ischnochitonidae	Ischnochiton	Ischnochiton viridulus	Couthouy & Gould 1846	Kaas 1990
Mollusca	Chaetopleuridae	Chaetopleura	Chaetopleura hennahi	Gray 1828	Kaas & Van Belle 1987
Mollusca	Volutidae	Provocator	Provocator palliatus	Kaiser 1977	Kaiser 1977
Mollusca	Bathydorididae	Prodoris	Prodoris clavigera	Thiele 1912	Kaiser 1980
Arthropoda	Ischnomesidae	Gracilimesus	Gracilimesus hanseni	Kavanagh, Wilson and Power 2006	Kavanagh et al. 2006
Arthropoda	Idoteidae	Paridotea	Paridotea ungulata	Pallas 1772	Kensley, B. 1980
Annelida	Polynoidae	Harmothoe	Harmothoe pulchella	Kinberg 1856	Kinberg 1856,
Annelida	Eunicidae	Marphysa	Marphysa atlantica	Kinberg 1865	Kinberg 1865
Annelida	Onuphidae	Diopatra	Diopatra amoena	Kinberg 1865	Kinberg 1865
Annelida	Onuphidae	Kinbergonuphis	Kinbergonuphis fragilis	Kinberg 1865	Kinberg 1865
Annelida	Onuphidae	Nothria	Nothria setosa	Kinberg 1865	Kinberg 1865
Annelida	Nephtyidae	Aglaophamus	Aglaophamus virginis	Kinberg 1865	Kinberg 1865, Centurion-Lopez Gappa-2012
Annelida	Opheliidae	Ophelia	Ophelia formosa	Kinberg 1866	Kinberg 1866
Annelida	Sabellidae	Parasabella	Parasabella columbi	Kingberg 1867	Kingberg 1867
Annelida	Sabellariidae	Sabellaria	Sabellaria orensanzi	Kirtley 1994	Kirtley 1994
Mollusca	Olivellidae	Olivella	Olivella formicacorsii	Klappenbach 1962	Klappenbach 1962
Mollusca	Olivellidae	Jaspidella	Jaspidella jaspidea	Gmelin, 1791	Klappenbach 1991
Mollusca	Olivellidae	Olivella	Olivella bullula	Reeve, 1850	Klappenbach 1991
Echinodermata	Asterostomatidae	Delopatagus	Delopatagus brucei	Koehler 1907	Kroh, A. 2013
Echinodermata	Ctenocidaridae	Notocidaris	Notocidaris hastata	Mortensen 1909	Kroh, A. 2013
Echinodermata	Abertellidae	Abertella	Abertella miskellyi	Kroh Mooi del Rió & Neumann 2013	Kroh, Mooi, del Rió & Neumann, 2013
Mollusca	Ocotpodidae	Graneledone	Graneledone macrotyla	Voss 1976	Kubodera & Okutani 1993
Arthropoda	Austrarcturellidae	Dolichiscus	Dolichiscus marinae	Kussakin & Vasina 2001	Kussakin & Vasina 2001
Arthropoda	Stenetriidae	Tenupedunculus	Tenupedunculus beddardi	Kussakin 1967	Kussakin 1967, Schultz 1982
Arthropoda	Stenetriidae	Tenupedunculus	Tenupedunculus dentimanum	Kussakin 1967	Kussakin 1967, Schultz 1982, Schotte, M., B. F. Kensley, and S. Shilling. 1995
Arthropoda	Munnidae	Astrurus	Astrurus ornatus	Vanhöffen 1914	Kussakin and Vasina 1984
Arthropoda	Stenetriidae	Tenupedunculus	Tenupedunculus serraticaudum	Kussakin and Vasina 1984	Kussakin and Vasina 1984
Mollusca	Argonautidae	Argonauta	Argonauta nodosus	Lightfoot 1786	Larrañaga 1923; Pastorino & Tamini 2002
Cnidaria	Sagartiidae	Botryon	Botryon lisandroi	Lauretta & Penchaszadeh 2014	Lauretta & Penchaszadeh 2014
Cnidaria	Andvakiidae	Andvakia	Andvakia manoloi	Lauretta, 2013	Lauretta, 2013
Cnidaria	Isanthidae	Isoparactis	Isoparactis fionae	Lauretta, Haussemann, Brugler & Rodríguez 2014	Lauretta, Haussemann, Brugler & Rodríguez 2014
Cnidaria	Haloclavidae	Harenactis	Harenactis argentina	Lauretta, Rodriguez & Penchaszadeh 2011	Lauretta, Rodriguez & Penchaszadeh 2011
Arthropoda	Joeropsididae	Joeropsis	Joeropsis dubia	Menzies 1951	Lini et al. 1995
Mollusca	Acmaeidae	Acmaea	Acmaea perconica	Preston, 1913	Linse, 1999
Mollusca	Acteonidae	Acteon	Acteon fasuloi	Crocetta, Romani, Simone & Rolán, 2017	Linse, 1999
Mollusca	Borsoniidae	Typhlodaphne	Typhlodaphne payeni	Rochebrune & Mabille, 1885	Linse, 1999
Mollusca	Borsoniidae	Typhlodaphne	Typhlodaphne strebeli	Powell, 1951	Linse, 1999
Mollusca	Buccinidae	Argeneuthria	Argeneuthria cerealis	Rochebrune & Mabille, 1885	Linse, 1999
Mollusca	Buccinidae	Argeneuthria	Argeneuthria paessleri	Strebel, 1905	Linse, 1999
Mollusca	Buccinidae	Glypteuthria	Glypteuthria meridionalis	E. A. Smith, 1881	Linse, 1999
Mollusca	Buccinidae	Parabuccinum	Parabuccinum eltanini	Dell, 1990	Linse, 1999
Mollusca	Buccinidae	Parabuccinum	Parabuccinum polyspeirum	Dell, 1990	Linse, 1999
Mollusca	Buccinidae	Parabuccinum	Parabuccinum rauscherti	Harasewych, Kantor & Linse, 2000	Linse, 1999
Mollusca	Buccinidae	Pareuthria	Pareuthria atrata	E. A. Smith, 1881	Linse, 1999
Mollusca	Buccinidae	Savatieria	Savatieria areolata	Strebel, 1905	Linse, 1999
Mollusca	Caecidae	Caecum	Caecum magellanicum	di Geronimo, Privitera & Valdovinos, 1995	Linse, 1999
Mollusca	Cancellariidae	Zeadmete	Zeadmete watsoni	Petit, 1970	Linse, 1999
Mollusca	Capulidae	Capulus	Capulus ungaricoides	d'Orbigny, 1841	Linse, 1999
Mollusca	Carditidae	Cyclocardia	Cyclocardia astartoides	Martens, 1878	Linse, 1999
Mollusca	Carditidae	Cyclocardia	Cyclocardia paetelina	Clessin, 1888	Linse, 1999
Mollusca	Carditidae	Cyclocardia	Cyclocardia spurca	G. B. Sowerby I, 1833	Linse, 1999
Mollusca	Cingulopsidae	Skenella	Skenella hallae	Ponder & Worsfold, 1994	Linse, 1999
Mollusca	Clionidae	Clione	Clione limacina antarctica	E. A. Smith, 1902	Linse, 1999
Mollusca	Cochlespiridae	Aforia	Aforia goniodes	Watson, 1881	Linse, 1999
Mollusca	Columbellidae	Alia	Alia unifasciata	G. B. Sowerby I, 1832	Linse, 1999
Mollusca	Columbellidae	Amphissa	Amphissa acuminata	Smith, 1915	Linse, 1999
Mollusca	Condylocardiidae	Carditella	Carditella naviformis	Reeve, 1843	Linse, 1999
Mollusca	Condylocardiidae	Carditella	Carditella pygmaea	Philippi, 1860	Linse, 1999
Mollusca	Condylocardiidae	Carditella	Carditella tegulata	Reeve, 1843	Linse, 1999
Mollusca	Condylocardiidae	Carditopsis	Carditopsis flabellum	Reeve, 1843	Linse, 1999
Mollusca	Condylocardiidae	Carditopsis	Carditopsis semen	Reeve, 1843	Linse, 1999
Mollusca	Corambidae	Corambe	Corambe lucea	Er. Marcus, 1959	Linse, 1999
Mollusca	Cuspidariidae	Cuspidaria	Cuspidaria infelix	Thiele, 1912	Linse, 1999
Mollusca	Cuspidariidae	Luzonia	Luzonia chilensis	Dall, 1890	Linse, 1999
Mollusca	Cyamiidae	Cyamiocardium	Cyamium falklandicum	Melvill & Standen, 1898	Linse, 1999
Mollusca	Cylichnidae	Toledonia	Toledonia parelata	Dell, 1990	Linse, 1999
Mollusca	Cylichnidae	Toledonia	Toledonia punctata	Thiele, 1912	Linse, 1999
Mollusca	Cylichnidae	Toledonia	Toledonia vagabunda	Mabille, 1885	Linse, 1999
Mollusca	Dentaliidae	Dentalium	Dentalium lebruni	Mabille & Rochebrune, 1889	Linse, 1999
Mollusca	Dentaliidae	Fissidentalium	Fissidentalium megathyris	Dall, 1890	Linse, 1999
Mollusca	Discodorididae	Diaulula	Diaulula hispida	d'Orbigny, 1834	Linse, 1999
Mollusca	Discodorididae	Diaulula	Diaulula vestita	Abraham, 1877	Linse, 1999
Mollusca	Dorididae	Doris	Doris claurina	Er. Marcus, 1959	Linse, 1999
Mollusca	Dotidae	Doto	Doto uva	Er. Marcus, 1955	Linse, 1999
Mollusca	Drillidae	Drillia	Drillia janseni	Strebel, 1905	Linse, 1999
Mollusca	Drillidae	Drillia	Drillia patagonia	Orbigny, 1841	Linse, 1999
Mollusca	Drillidae	Drillia	Drillia suxdorfi	Strebel, 1905	Linse, 1999
Mollusca	Eatonielllidae	Eatoniella	Eatoniella cana	Ponder, 1983	Linse, 1999
Mollusca	Eatonielllidae	Eatoniella	Eatoniella nigra	d'Orbigny, 1840	Linse, 1999
Mollusca	Epitoniidae	Coroniscala	Coroniscala latecostata	Strebel, 1905	Linse, 1999
Mollusca	Eubranchidae	Eubranchus	Eubranchus agrius	Er. Marcus, 1959	Linse, 1999
Mollusca	Eulimellinae	Melanella	Melanella subantarctica	Strebel, 1908	Linse, 1999
Mollusca	Eulimidae	Strombiformis	Strombiformis carforti	Rochebrune & Mabille, 1889	Linse, 1999
Mollusca	Facelinidae	Phidiana	Phidiana lottini	Lesson, 1831	Linse, 1999
Mollusca	Fissurellidae	Fissurella	Fissurella nigra	Lesson, 1831	Linse, 1999
Mollusca	Fissurellidae	Parmaphorella	Parmaphorella antarctica	Strebel, 1907	Linse, 1999
Mollusca	Fissurellidae	Puncturella	Puncturella cognata	Gould, 1852	Linse, 1999
Mollusca	Flabellinidae	Flabellina	Flabellina falklandica	Eliot, 1907	Linse, 1999
Mollusca	Gaimardiidae	Gaimardia	Gaimardia adamsiorum	Osorio & Arnaud, 1984	Linse, 1999
Mollusca	Gaimardiidae	Gaimardia	Gaimardia magellanica	Rousseau, 1853	Linse, 1999
Mollusca	Gaimardiidae	Gaimardia	Gaimardia trapesina	Lamarck, 1819	Linse, 1999
Mollusca	Goniodoridae	Okenia	Okenia angelensis	Lance, 1966	Linse, 1999
Mollusca	Hermaeidae	Aplysiopsis	Aplysiopsis brattstroemi	Marcus, 1959	Linse, 1999
Mollusca	Lasaeidae	Kellia	Kellia bullata	Philippi, 1845	Linse, 1999
Mollusca	Lasaeidae	Kellia	Kellia simulans	E. A. Smith, 1907	Linse, 1999
Mollusca	Lasaeidae	Kellia	Kellia tumbesiana	Stempell, 1899	Linse, 1999
Mollusca	Lasaeidae	Lasaea	Lasaea petitiana	Récluz, 1843	Linse, 1999
Mollusca	Limacinidae	Limacina	Limacina helicina	Phipps, 1774	Linse, 1999
Mollusca	Limapontiidae	Ercolania	Ercolania evelinae	Marcus, 1959	Linse, 1999
Mollusca	Limidae	Acesta	Acesta patagonica	Dall, 1902	Linse, 1999
Mollusca	Limidae	Limatula	Limatula hodgsoni	E. A. Smith, 1907	Linse, 1999
Mollusca	Limifossoridae	Limifossor	Limifossor holopeltatus	Salvini-Plawen, 1986	Linse, 1999
Mollusca	Limifossoridae	Scutopus	Scutopus chilensis	Salvini-Plawen, 1972	Linse, 1999
Mollusca	Limopsidae	Limopsis	Limopsis dalli	Lamy, 1912	Linse, 1999
Mollusca	Limopsidae	Limopsis	Limopsis knudseni	Dell, 1990	Linse, 1999
Mollusca	Limopsidae	Limopsis	Limopsis marionensis	E. A. Smith, 1885	Linse, 1999
Mollusca	Liotiidae	Cyclostrema	Cyclostrema crassiolatum	Strebel, 1908	Linse, 1999
Mollusca	Littorinidae	Laevilitorina	Laevilitorina caliginosa	Gould, 1849	Linse, 1999
Mollusca	Lottiidae	Patelloida	Patelloida ceciliana magellanica	Strebel, 1907	Linse, 1999
Mollusca	Lottiidae	Scurria	Scurria scurra	Lesson, 1831	Linse, 1999
Mollusca	Lucinidae	Loripes	Loripes pertenuis	E. A. Smith, 1881	Linse, 1999
Mollusca	Lucinidae	Lucinoma	Lucinoma lamellata	E. A. Smith, 1881	Linse, 1999
Mollusca	Lyonsiellidae	Policordia	Policordia radiata	Dall, 1889	Linse, 1999
Mollusca	Lyonsiidae	Entodesma	Entodesma cuneata	Gray, 1828	Linse, 1999
Mollusca	Lyonsiidae	Entodesma	Entodesma solemyalis	Lamarck, 1818	Linse, 1999
Mollusca	Lyonsiidae	Lyonsia	Lyonsia arcaeformis	Martens, 1885	Linse, 1999
Mollusca	Lyonsiidae	Mytilimeria	Mytilimeria falklandica	Preston, 1913	Linse, 1999
Mollusca	Malletiidae	Malletia	Malletia inequalis	Dall, 1908	Linse, 1999
Mollusca	Malletiidae	Malletia	Malletia magellanica	E. A. Smith, 1875	Linse, 1999
[truncated: 1,065 more rows]
